# Supplementary material for: ddRAD sequencing: an emerging technology added to the biosecurity toolbox for tracing the origin of brown marmorated stink bug, Halyomorpha halys (Hemiptera: Pentatomidae)
Source: BMC Genomics. 2021 May 17;22:355. doi: 10.1186/s12864-021-07678-z (PMC8130256; doi:10.1186/s12864-021-07678-z)
Supplement: Supplementary file 1 — Additional file 1. Sequence result of selection of restriction enzymes. [file 12864_2021_7678_MOESM1_ESM.xlsx]

## Sheet: Sheet1
Sample: T18-01549-2F	Msp I-Nla III	EcoR I-Nla III	Mse I-Pst I	EcoR I-Mse I	Msp I-Mse I	Msp I-MluCI	Mse I-Nla III	Nla III-MluCI	EcoR I-Msp I
Raw Reads Number	13448216	11504640	10642392	11305992	9532170	9899066	11076756	9438292	12958806
Raw Bases Number	2017232400	1725696000	1596358800	1695898800	1429825500	1484859900	1661513400	1415743800	1943820900
Clean Reads Number	12750108	10931084	10171912	10875660	9181428	9422382	10601438	9138328	12037748
Clean Reads Rate(%)	94.81	95.02	95.58	96.19	96.32	95.19	95.71	96.82	92.89
Clean Bases Number	1912516200	1639662600	1525786800	1631349000	1377214200	1413357300	1590215700	1370749200	1805662200
Low-quality Reads Number	548530	454448	290298	251308	195738	167790	224680	148284	610482
Low-quality Reads Rate(%)	4.08	3.95	2.73	2.22	2.05	1.69	2.03	1.57	4.71
Ns Reads Number	7846	6574	6364	6924	5726	6100	6688	6022	6878
Ns Reads Rate(%)	0.06	0.06	0.06	0.06	0.06	0.06	0.06	0.06	0.05
Adapter Polluted Reads Number	141732	112534	173818	172100	149278	302794	243950	145658	303698
Adapter Polluted Reads Rate(%)	1.05	0.98	1.63	1.52	1.57	3.06	2.2	1.54	2.34
Raw Q30 Bases Rate(%)	90.27	90.46	91.49	92.23	92.44	92.7	92.22	92.63	88.63
Clean Q30 Bases Rate(%)	92.17	92.28	92.8	93.32	93.45	93.47	93.22	93.41	91.05
Sample: T18_02382B	Msp I-Nla III	EcoR I-Nla III	Mse I-Pst I	EcoR I-Mse I	Msp I-Mse I	Msp I-MluCI	Mse I-Nla III	Nla III-MluCI	EcoR I-Msp I
Raw Reads Number	10358162	14058718	13050828	13835624	13092262	7252148	14070854	10820002	12482144
Raw Bases Number	1553724300	2108807700	1957624200	2075343600	1963839300	1087822200	2110628100	1623000300	1872321600
Clean Reads Number	9757266	13104994	12517780	13151158	12364660	6923320	13312816	10282980	11274616
Clean Reads Rate(%)	94.2	93.22	95.92	95.05	94.44	95.47	94.61	95.04	90.33
Clean Bases Number	1463589900	1965749100	1877667000	1972673700	1854699000	1038498000	1996922400	1542447000	1691192400
Low-quality Reads Number	539440	863232	400832	489442	436818	204706	286902	234142	707364
Low-quality Reads Rate(%)	5.21	6.14	3.07	3.54	3.34	2.82	2.04	2.16	5.67
Ns Reads Number	456	456	448	532	520	280	552	408	386
Ns Reads Rate(%)	0	0	0	0	0	0	0	0	0
Adapter Polluted Reads Number	61000	90036	131768	194492	290264	123842	470584	302472	499778
Adapter Polluted Reads Rate(%)	0.59	0.64	1.01	1.41	2.22	1.71	3.34	2.79	4
Raw Q30 Bases Rate(%)	87.12	86.11	89.65	88.35	88.43	89.07	90.8	89.93	83.78
Clean Q30 Bases Rate(%)	89.36	88.72	91.09	90.13	90.36	90.32	91.71	90.95	87.64
