# Supplementary material for: ddRAD sequencing: an emerging technology added to the biosecurity toolbox for tracing the origin of brown marmorated stink bug, Halyomorpha halys (Hemiptera: Pentatomidae)
Source: BMC Genomics. 2021 May 17;22:355. doi: 10.1186/s12864-021-07678-z (PMC8130256; doi:10.1186/s12864-021-07678-z)
Supplement: Supplementary file 2 — Additional file 2. SNP distribution in Scaffold. [file 12864_2021_7678_MOESM2_ESM.xlsx]

## Sheet: SNP
Scaffold#	Position
NW_020110170.1	357659
NW_020110170.1	357663
NW_020110170.1	357853
NW_020110171.1	421474
NW_020110171.1	421493
NW_020110171.1	421503
NW_020110171.1	421508
NW_020110171.1	421512
NW_020110171.1	421680
NW_020110171.1	421700
NW_020110171.1	996649
NW_020110171.1	996659
NW_020110171.1	996666
NW_020110171.1	996948
NW_020110171.1	996957
NW_020110171.1	996959
NW_020110173.1	782008
NW_020110173.1	782016
NW_020110173.1	782017
NW_020110173.1	782044
NW_020110173.1	782062
NW_020110173.1	782091
NW_020110173.1	782095
NW_020110173.1	782101
NW_020110173.1	782105
NW_020110174.1	1179409
NW_020110175.1	35831
NW_020110175.1	35834
NW_020110175.1	35846
NW_020110175.1	35876
NW_020110175.1	35877
NW_020110175.1	35882
NW_020110175.1	35888
NW_020110175.1	35902
NW_020110175.1	35914
NW_020110175.1	35918
NW_020110175.1	35919
NW_020110175.1	36099
NW_020110175.1	36161
NW_020110175.1	36166
NW_020110175.1	834980
NW_020110177.1	713797
NW_020110177.1	899526
NW_020110178.1	986181
NW_020110180.1	595849
NW_020110180.1	595851
NW_020110180.1	595856
NW_020110180.1	595860
NW_020110180.1	595863
NW_020110180.1	595879
NW_020110180.1	743189
NW_020110180.1	743215
NW_020110182.1	1114875
NW_020110183.1	251232
NW_020110183.1	1123611
NW_020110185.1	645097
NW_020110185.1	645111
NW_020110185.1	645310
NW_020110189.1	436856
NW_020110189.1	436933
NW_020110189.1	436991
NW_020110191.1	1079925
NW_020110192.1	799861
NW_020110192.1	799882
NW_020110195.1	711930
NW_020110195.1	711937
NW_020110195.1	711958
NW_020110195.1	711959
NW_020110195.1	711985
NW_020110195.1	712003
NW_020110195.1	791687
NW_020110195.1	791699
NW_020110195.1	791701
NW_020110195.1	791707
NW_020110197.1	929395
NW_020110197.1	929413
NW_020110197.1	929416
NW_020110197.1	1090362
NW_020110197.1	1090384
NW_020110197.1	1090407
NW_020110198.1	517411
NW_020110198.1	517459
NW_020110199.1	10719
NW_020110199.1	10758
NW_020110200.1	425943
NW_020110201.1	390462
NW_020110201.1	390474
NW_020110201.1	390555
NW_020110201.1	390559
NW_020110201.1	390593
NW_020110201.1	390612
NW_020110201.1	883370
NW_020110201.1	883446
NW_020110202.1	1439738
NW_020110202.1	1439778
NW_020110202.1	1439859
NW_020110202.1	1798357
NW_020110204.1	752091
NW_020110204.1	752093
NW_020110204.1	752261
NW_020110204.1	752334
NW_020110204.1	839045
NW_020110207.1	1192306
NW_020110207.1	1192468
NW_020110208.1	96883
NW_020110208.1	187658
NW_020110208.1	187660
NW_020110208.1	187697
NW_020110208.1	187708
NW_020110209.1	1642793
NW_020110209.1	1642875
NW_020110209.1	1642899
NW_020110209.1	1642902
NW_020110209.1	1737756
NW_020110209.1	1737759
NW_020110209.1	1737762
NW_020110209.1	1737883
NW_020110210.1	146140
NW_020110210.1	146156
NW_020110210.1	146167
NW_020110210.1	146182
NW_020110210.1	146183
NW_020110212.1	835656
NW_020110217.1	279403
NW_020110217.1	279555
NW_020110217.1	315933
NW_020110217.1	315960
NW_020110217.1	315962
NW_020110217.1	315975
NW_020110217.1	315997
NW_020110217.1	316010
NW_020110217.1	316025
NW_020110217.1	316026
NW_020110217.1	562619
NW_020110217.1	562679
NW_020110217.1	562700
NW_020110217.1	562726
NW_020110217.1	562766
NW_020110217.1	562791
NW_020110217.1	562804
NW_020110217.1	562828
NW_020110217.1	562842
NW_020110218.1	1884399
NW_020110218.1	1884526
NW_020110218.1	1884533
NW_020110218.1	1884536
NW_020110218.1	2187669
NW_020110219.1	532457
NW_020110219.1	532533
NW_020110219.1	532670
NW_020110219.1	532701
NW_020110226.1	900754
NW_020110229.1	62151
NW_020110229.1	62270
NW_020110229.1	1074706
NW_020110230.1	515636
NW_020110230.1	515640
NW_020110230.1	515658
NW_020110230.1	515768
NW_020110231.1	39876
NW_020110231.1	39945
NW_020110231.1	395630
NW_020110231.1	395691
NW_020110233.1	872874
NW_020110233.1	873065
NW_020110233.1	873109
NW_020110233.1	904683
NW_020110233.1	904890
NW_020110237.1	468044
NW_020110237.1	468088
NW_020110237.1	468113
NW_020110237.1	468121
NW_020110237.1	468255
NW_020110237.1	468293
NW_020110237.1	468329
NW_020110239.1	175186
NW_020110242.1	269075
NW_020110242.1	269174
NW_020110242.1	269183
NW_020110242.1	269184
NW_020110242.1	269242
NW_020110245.1	664525
NW_020110245.1	664563
NW_020110248.1	86145
NW_020110249.1	678558
NW_020110249.1	678819
NW_020110251.1	609003
NW_020110251.1	609023
NW_020110256.1	151761
NW_020110256.1	151779
NW_020110258.1	1250933
NW_020110258.1	1250964
NW_020110258.1	1250977
NW_020110258.1	1250978
NW_020110258.1	1250997
NW_020110258.1	1251048
NW_020110258.1	1251065
NW_020110258.1	1251349
NW_020110259.1	1356380
NW_020110263.1	279391
NW_020110263.1	279484
NW_020110264.1	465192
NW_020110264.1	465231
NW_020110276.1	338326
NW_020110276.1	447863
NW_020110279.1	611252
NW_020110279.1	611274
NW_020110279.1	611283
NW_020110279.1	611307
NW_020110279.1	611346
NW_020110280.1	239900
NW_020110280.1	239925
NW_020110280.1	240162
NW_020110280.1	240166
NW_020110280.1	240170
NW_020110280.1	240181
NW_020110280.1	240183
NW_020110280.1	240188
NW_020110280.1	240192
NW_020110280.1	240194
NW_020110280.1	240197
NW_020110285.1	143549
NW_020110285.1	143553
NW_020110285.1	403109
NW_020110285.1	403311
NW_020110285.1	587488
NW_020110285.1	587523
NW_020110285.1	587670
NW_020110288.1	567004
NW_020110290.1	451228
NW_020110300.1	211588
NW_020110300.1	211590
NW_020110300.1	211596
NW_020110300.1	211615
NW_020110300.1	211642
NW_020110300.1	211652
NW_020110300.1	211661
NW_020110300.1	211665
NW_020110300.1	211680
NW_020110304.1	5633
NW_020110304.1	5651
NW_020110304.1	5677
NW_020110304.1	5763
NW_020110304.1	5773
NW_020110304.1	5829
NW_020110307.1	731535
NW_020110307.1	731550
NW_020110308.1	466649
NW_020110309.1	281592
NW_020110309.1	281627
NW_020110311.1	221842
NW_020110311.1	221892
NW_020110313.1	258250
NW_020110313.1	258353
NW_020110313.1	258372
NW_020110314.1	23870
NW_020110314.1	23888
NW_020110314.1	23890
NW_020110314.1	23894
NW_020110314.1	24037
NW_020110314.1	469227
NW_020110320.1	334373
NW_020110320.1	334374
NW_020110321.1	455686
NW_020110321.1	455720
NW_020110321.1	455843
NW_020110321.1	455912
NW_020110322.1	406761
NW_020110324.1	663842
NW_020110324.1	663916
NW_020110324.1	663965
NW_020110324.1	664032
NW_020110324.1	664058
NW_020110324.1	664069
NW_020110324.1	664077
NW_020110327.1	95513
NW_020110327.1	95586
NW_020110327.1	95693
NW_020110327.1	97359
NW_020110327.1	97523
NW_020110328.1	440456
NW_020110328.1	440505
NW_020110328.1	440685
NW_020110332.1	875971
NW_020110332.1	876019
NW_020110332.1	1183458
NW_020110337.1	4538
NW_020110337.1	4571
NW_020110337.1	4574
NW_020110337.1	4742
NW_020110338.1	753467
NW_020110338.1	753484
NW_020110338.1	753488
NW_020110340.1	661637
NW_020110342.1	386838
NW_020110343.1	406722
NW_020110343.1	406795
NW_020110343.1	406815
NW_020110345.1	29555
NW_020110345.1	29557
NW_020110345.1	29559
NW_020110345.1	29586
NW_020110350.1	163948
NW_020110350.1	163961
NW_020110350.1	163967
NW_020110350.1	163968
NW_020110350.1	163972
NW_020110350.1	164274
NW_020110350.1	164300
NW_020110352.1	93565
NW_020110352.1	93614
NW_020110352.1	93619
NW_020110352.1	93743
NW_020110352.1	93749
NW_020110352.1	93772
NW_020110352.1	93830
NW_020110352.1	93848
NW_020110352.1	185059
NW_020110355.1	191934
NW_020110355.1	191935
NW_020110355.1	191967
NW_020110355.1	192004
NW_020110355.1	192018
NW_020110356.1	985005
NW_020110356.1	985017
NW_020110356.1	985062
NW_020110359.1	350566
NW_020110359.1	350650
NW_020110359.1	350713
NW_020110361.1	728095
NW_020110361.1	728105
NW_020110361.1	728109
NW_020110361.1	728120
NW_020110361.1	728122
NW_020110361.1	728127
NW_020110361.1	728136
NW_020110361.1	728154
NW_020110361.1	728160
NW_020110361.1	728176
NW_020110361.1	728192
NW_020110361.1	728240
NW_020110362.1	445162
NW_020110362.1	473180
NW_020110362.1	473187
NW_020110362.1	473206
NW_020110362.1	473217
NW_020110363.1	409474
NW_020110363.1	409497
NW_020110363.1	409740
NW_020110365.1	8565
NW_020110365.1	8574
NW_020110365.1	8771
NW_020110365.1	8821
NW_020110379.1	64072
NW_020110379.1	64085
NW_020110385.1	228656
NW_020110385.1	228698
NW_020110385.1	228724
NW_020110385.1	228727
NW_020110385.1	228729
NW_020110385.1	228741
NW_020110385.1	228743
NW_020110385.1	228747
NW_020110385.1	228774
NW_020110387.1	296562
NW_020110387.1	296615
NW_020110387.1	296624
NW_020110387.1	296631
NW_020110388.1	221974
NW_020110388.1	221989
NW_020110388.1	222007
NW_020110388.1	222041
NW_020110388.1	661662
NW_020110388.1	661672
NW_020110388.1	661751
NW_020110388.1	692284
NW_020110388.1	692412
NW_020110397.1	258344
NW_020110397.1	258406
NW_020110401.1	211797
NW_020110401.1	211811
NW_020110411.1	222561
NW_020110411.1	222687
NW_020110411.1	703561
NW_020110412.1	691111
NW_020110414.1	1019530
NW_020110414.1	1019765
NW_020110415.1	383184
NW_020110415.1	383335
NW_020110415.1	383344
NW_020110418.1	376631
NW_020110418.1	376744
NW_020110418.1	376802
NW_020110418.1	376805
NW_020110418.1	376829
NW_020110418.1	376840
NW_020110419.1	530591
NW_020110422.1	54624
NW_020110425.1	438427
NW_020110425.1	438461
NW_020110425.1	438490
NW_020110436.1	171845
NW_020110439.1	75777
NW_020110443.1	253205
NW_020110445.1	366971
NW_020110445.1	367003
NW_020110445.1	367169
NW_020110445.1	387943
NW_020110458.1	343393
NW_020110458.1	351677
NW_020110458.1	351682
NW_020110458.1	351694
NW_020110458.1	351753
NW_020110458.1	522863
NW_020110460.1	8402
NW_020110460.1	8411
NW_020110460.1	8455
NW_020110462.1	107016
NW_020110467.1	559989
NW_020110467.1	560019
NW_020110467.1	560045
NW_020110467.1	560213
NW_020110470.1	22231
NW_020110470.1	22246
NW_020110470.1	22421
NW_020110470.1	22477
NW_020110470.1	22483
NW_020110474.1	208435
NW_020110474.1	208453
NW_020110474.1	208467
NW_020110474.1	208474
NW_020110474.1	208664
NW_020110474.1	208671
NW_020110479.1	165248
NW_020110479.1	165279
NW_020110480.1	826399
NW_020110480.1	826427
NW_020110480.1	826428
NW_020110480.1	826501
NW_020110480.1	826510
NW_020110480.1	826515
NW_020110480.1	826531
NW_020110484.1	326893
NW_020110486.1	210257
NW_020110486.1	210434
NW_020110486.1	210440
NW_020110486.1	210529
NW_020110487.1	384564
NW_020110487.1	384588
NW_020110492.1	549469
NW_020110492.1	549474
NW_020110492.1	549497
NW_020110492.1	549673
NW_020110492.1	549676
NW_020110492.1	549698
NW_020110492.1	549888
NW_020110499.1	566727
NW_020110499.1	566800
NW_020110499.1	566973
NW_020110499.1	566998
NW_020110500.1	408108
NW_020110503.1	473777
NW_020110503.1	473834
NW_020110503.1	473840
NW_020110503.1	474001
NW_020110503.1	474021
NW_020110511.1	35889
NW_020110511.1	35907
NW_020110511.1	35932
NW_020110511.1	35939
NW_020110511.1	35955
NW_020110511.1	36045
NW_020110511.1	36097
NW_020110511.1	36102
NW_020110514.1	105121
NW_020110514.1	105380
NW_020110514.1	105393
NW_020110517.1	534871
NW_020110517.1	534902
NW_020110517.1	535083
NW_020110517.1	535087
NW_020110519.1	480897
NW_020110519.1	480940
NW_020110519.1	480948
NW_020110519.1	481032
NW_020110519.1	481053
NW_020110529.1	395261
NW_020110529.1	395499
NW_020110529.1	395521
NW_020110529.1	414450
NW_020110534.1	278795
NW_020110537.1	296146
NW_020110537.1	296196
NW_020110539.1	2969
NW_020110539.1	332003
NW_020110539.1	332020
NW_020110539.1	332440
NW_020110539.1	332454
NW_020110539.1	332481
NW_020110539.1	332495
NW_020110539.1	332513
NW_020110539.1	332530
NW_020110541.1	1807
NW_020110541.1	1874
NW_020110544.1	364667
NW_020110544.1	364694
NW_020110544.1	364883
NW_020110544.1	364885
NW_020110544.1	364959
NW_020110547.1	535416
NW_020110547.1	535672
NW_020110547.1	535706
NW_020110549.1	183846
NW_020110549.1	440585
NW_020110570.1	252214
NW_020110571.1	432301
NW_020110571.1	432328
NW_020110571.1	432340
NW_020110571.1	432345
NW_020110571.1	432386
NW_020110571.1	432414
NW_020110575.1	23002
NW_020110575.1	23020
NW_020110575.1	23123
NW_020110579.1	158290
NW_020110579.1	158338
NW_020110579.1	158486
NW_020110579.1	158530
NW_020110579.1	158543
NW_020110581.1	343249
NW_020110581.1	343275
NW_020110581.1	343281
NW_020110581.1	343295
NW_020110586.1	122745
NW_020110586.1	122797
NW_020110586.1	122823
NW_020110586.1	122911
NW_020110586.1	122958
NW_020110586.1	122963
NW_020110587.1	37377
NW_020110587.1	37393
NW_020110587.1	37536
NW_020110587.1	37580
NW_020110587.1	37585
NW_020110587.1	37597
NW_020110587.1	37631
NW_020110588.1	193382
NW_020110588.1	193528
NW_020110588.1	193530
NW_020110588.1	193567
NW_020110588.1	193569
NW_020110588.1	193599
NW_020110588.1	193614
NW_020110588.1	203208
NW_020110590.1	290393
NW_020110590.1	290423
NW_020110590.1	290559
NW_020110590.1	290649
NW_020110604.1	483052
NW_020110612.1	108242
NW_020110612.1	108498
NW_020110614.1	8008
NW_020110614.1	8012
NW_020110617.1	333664
NW_020110617.1	333785
NW_020110617.1	333803
NW_020110617.1	333821
NW_020110617.1	333823
NW_020110617.1	333836
NW_020110617.1	333839
NW_020110617.1	333855
NW_020110625.1	23438
NW_020110625.1	93965
NW_020110625.1	94025
NW_020110625.1	94055
NW_020110625.1	94166
NW_020110625.1	94180
NW_020110625.1	94210
NW_020110625.1	94221
NW_020110629.1	327715
NW_020110629.1	425232
NW_020110635.1	275607
NW_020110635.1	275682
NW_020110635.1	275685
NW_020110637.1	316984
NW_020110637.1	317094
NW_020110637.1	466350
NW_020110639.1	425807
NW_020110643.1	447014
NW_020110643.1	447088
NW_020110643.1	452364
NW_020110646.1	191045
NW_020110646.1	191255
NW_020110647.1	137041
NW_020110647.1	137064
NW_020110647.1	137202
NW_020110647.1	137216
NW_020110647.1	137255
NW_020110647.1	137262
NW_020110648.1	155432
NW_020110655.1	188363
NW_020110662.1	288656
NW_020110662.1	288671
NW_020110662.1	288701
NW_020110662.1	385665
NW_020110662.1	385712
NW_020110662.1	385713
NW_020110670.1	395270
NW_020110670.1	395299
NW_020110670.1	395459
NW_020110670.1	395471
NW_020110670.1	431496
NW_020110678.1	33046
NW_020110682.1	120020
NW_020110686.1	365157
NW_020110686.1	365176
NW_020110686.1	365213
NW_020110686.1	365273
NW_020110689.1	415258
NW_020110689.1	415337
NW_020110690.1	97944
NW_020110690.1	97963
NW_020110690.1	97977
NW_020110690.1	98087
NW_020110708.1	131365
NW_020110708.1	131382
NW_020110708.1	131409
NW_020110708.1	131419
NW_020110708.1	131428
NW_020110708.1	131473
NW_020110713.1	75920
NW_020110713.1	75950
NW_020110713.1	76015
NW_020110713.1	76079
NW_020110713.1	76088
NW_020110714.1	51410
NW_020110714.1	51497
NW_020110714.1	51509
NW_020110714.1	51533
NW_020110714.1	51594
NW_020110731.1	231316
NW_020110739.1	159989
NW_020110739.1	160061
NW_020110739.1	160166
NW_020110739.1	160177
NW_020110741.1	402073
NW_020110741.1	402121
NW_020110742.1	66634
NW_020110742.1	66646
NW_020110742.1	66666
NW_020110742.1	66844
NW_020110742.1	66886
NW_020110742.1	66895
NW_020110745.1	17061
NW_020110745.1	36300
NW_020110745.1	36519
NW_020110745.1	36566
NW_020110748.1	426817
NW_020110748.1	426888
NW_020110770.1	417642
NW_020110772.1	365233
NW_020110772.1	365239
NW_020110772.1	365241
NW_020110774.1	245430
NW_020110774.1	245680
NW_020110774.1	245701
NW_020110782.1	307448
NW_020110782.1	307463
NW_020110782.1	307599
NW_020110782.1	307621
NW_020110782.1	307649
NW_020110782.1	307668
NW_020110782.1	307682
NW_020110803.1	142913
NW_020110818.1	164979
NW_020110818.1	165083
NW_020110826.1	57139
NW_020110826.1	57155
NW_020110826.1	57172
NW_020110826.1	57253
NW_020110833.1	73947
NW_020110833.1	309734
NW_020110833.1	309775
NW_020110833.1	309784
NW_020110833.1	309877
NW_020110833.1	309916
NW_020110833.1	309928
NW_020110848.1	221654
NW_020110848.1	221750
NW_020110848.1	236795
NW_020110855.1	121580
NW_020110855.1	121655
NW_020110855.1	121732
NW_020110855.1	121759
NW_020110861.1	8319
NW_020110861.1	8345
NW_020110861.1	8379
NW_020110862.1	249576
NW_020110868.1	388594
NW_020110871.1	87512
NW_020110871.1	87515
NW_020110871.1	87720
NW_020110887.1	194781
NW_020110887.1	194886
NW_020110887.1	306847
NW_020110887.1	306855
NW_020110887.1	307064
NW_020110889.1	271170
NW_020110889.1	271337
NW_020110890.1	272453
NW_020110893.1	14637
NW_020110893.1	14676
NW_020110893.1	14862
NW_020110897.1	352690
NW_020110897.1	352817
NW_020110904.1	277712
NW_020110904.1	277773
NW_020110933.1	97019
NW_020110933.1	97025
NW_020110933.1	97029
NW_020110933.1	97038
NW_020110933.1	97052
NW_020110933.1	97065
NW_020110933.1	97089
NW_020110933.1	97099
NW_020110943.1	90554
NW_020110943.1	188090
NW_020110943.1	188100
NW_020110943.1	188105
NW_020110943.1	188137
NW_020110943.1	188142
NW_020110952.1	351674
NW_020110952.1	351690
NW_020110955.1	137775
NW_020110955.1	137777
NW_020110955.1	137795
NW_020110955.1	137799
NW_020110955.1	137806
NW_020110955.1	137812
NW_020110955.1	137823
NW_020110955.1	137830
NW_020110955.1	137845
NW_020110958.1	189462
NW_020110958.1	189488
NW_020110966.1	46124
NW_020110970.1	160525
NW_020110972.1	279473
NW_020110972.1	279485
NW_020110972.1	279505
NW_020110972.1	279554
NW_020110972.1	279628
NW_020110972.1	279653
NW_020110972.1	279654
NW_020110972.1	279658
NW_020111001.1	108994
NW_020111001.1	109010
NW_020111001.1	109039
NW_020111001.1	109041
NW_020111001.1	109075
NW_020111002.1	47593
NW_020111002.1	47607
NW_020111002.1	47905
NW_020111002.1	52613
NW_020111002.1	52631
NW_020111002.1	87999
NW_020111002.1	88245
NW_020111002.1	88254
NW_020111002.1	291684
NW_020111002.1	291694
NW_020111002.1	291946
NW_020111008.1	50692
NW_020111008.1	139930
NW_020111008.1	139969
NW_020111013.1	7587
NW_020111013.1	7590
NW_020111013.1	7591
NW_020111013.1	7600
NW_020111013.1	7729
NW_020111013.1	7856
NW_020111030.1	189900
NW_020111030.1	189901
NW_020111030.1	189919
NW_020111030.1	189922
NW_020111030.1	189925
NW_020111030.1	190125
NW_020111036.1	381861
NW_020111036.1	381906
NW_020111036.1	381933
NW_020111036.1	381966
NW_020111036.1	382023
NW_020111036.1	382038
NW_020111036.1	382105
NW_020111042.1	58410
NW_020111042.1	58411
NW_020111042.1	58625
NW_020111044.1	323015
NW_020111047.1	1815
NW_020111047.1	1818
NW_020111047.1	1821
NW_020111047.1	1847
NW_020111047.1	1852
NW_020111047.1	1861
NW_020111047.1	1890
NW_020111047.1	1892
NW_020111047.1	1935
NW_020111047.1	1977
NW_020111047.1	1992
NW_020111047.1	2004
NW_020111047.1	2006
NW_020111047.1	2007
NW_020111050.1	158073
NW_020111050.1	158163
NW_020111050.1	158222
NW_020111050.1	301612
NW_020111058.1	30403
NW_020111058.1	30418
NW_020111058.1	30425
NW_020111058.1	30436
NW_020111058.1	30463
NW_020111058.1	30465
NW_020111058.1	30492
NW_020111075.1	11478
NW_020111075.1	11621
NW_020111075.1	11627
NW_020111075.1	11641
NW_020111075.1	11650
NW_020111075.1	11669
NW_020111097.1	72576
NW_020111097.1	72805
NW_020111104.1	235347
NW_020111104.1	235484
NW_020111104.1	235525
NW_020111104.1	235564
NW_020111115.1	17432
NW_020111120.1	184275
NW_020111136.1	246675
NW_020111136.1	246687
NW_020111136.1	246782
NW_020111146.1	222971
NW_020111150.1	292935
NW_020111150.1	293064
NW_020111150.1	293158
NW_020111152.1	5341
NW_020111152.1	5347
NW_020111152.1	5350
NW_020111152.1	5364
NW_020111156.1	275153
NW_020111156.1	275165
NW_020111156.1	275166
NW_020111156.1	275206
NW_020111156.1	275227
NW_020111156.1	275228
NW_020111156.1	275230
NW_020111156.1	275235
NW_020111156.1	275236
NW_020111156.1	275237
NW_020111156.1	275249
NW_020111156.1	275253
NW_020111156.1	275255
NW_020111158.1	274829
NW_020111158.1	274984
NW_020111158.1	275021
NW_020111159.1	166710
NW_020111159.1	166728
NW_020111159.1	166794
NW_020111159.1	166923
NW_020111159.1	166998
NW_020111163.1	93207
NW_020111163.1	93273
NW_020111164.1	284139
NW_020111164.1	284182
NW_020111164.1	284233
NW_020111165.1	291964
NW_020111166.1	267939
NW_020111174.1	69383
NW_020111182.1	10015
NW_020111182.1	10258
NW_020111182.1	10315
NW_020111182.1	10316
NW_020111183.1	315454
NW_020111186.1	130264
NW_020111196.1	229789
NW_020111196.1	229911
NW_020111201.1	309347
NW_020111201.1	309349
NW_020111201.1	309350
NW_020111201.1	309359
NW_020111201.1	309369
NW_020111201.1	309378
NW_020111201.1	309400
NW_020111201.1	309528
NW_020111203.1	130279
NW_020111203.1	130400
NW_020111203.1	130406
NW_020111203.1	130426
NW_020111213.1	79177
NW_020111213.1	79410
NW_020111221.1	37644
NW_020111221.1	37801
NW_020111227.1	90894
NW_020111227.1	90911
NW_020111227.1	90917
NW_020111229.1	117803
NW_020111229.1	140527
NW_020111229.1	140559
NW_020111229.1	140639
NW_020111255.1	166182
NW_020111261.1	264941
NW_020111261.1	264944
NW_020111271.1	7207
NW_020111271.1	7267
NW_020111279.1	136777
NW_020111279.1	136792
NW_020111279.1	136937
NW_020111285.1	221519
NW_020111285.1	221526
NW_020111285.1	221598
NW_020111296.1	245488
NW_020111296.1	245548
NW_020111296.1	245580
NW_020111296.1	245658
NW_020111312.1	44413
NW_020111312.1	44590
NW_020111312.1	44643
NW_020111327.1	148586
NW_020111340.1	35594
NW_020111353.1	226586
NW_020111353.1	226672
NW_020111353.1	226690
NW_020111358.1	5378
NW_020111359.1	3642
NW_020111359.1	3647
NW_020111359.1	3749
NW_020111359.1	3758
NW_020111369.1	101993
NW_020111369.1	102049
NW_020111369.1	102127
NW_020111369.1	102232
NW_020111390.1	23282
NW_020111391.1	230051
NW_020111391.1	230113
NW_020111391.1	230118
NW_020111391.1	230128
NW_020111411.1	42165
NW_020111411.1	42172
NW_020111411.1	42181
NW_020111411.1	42184
NW_020111411.1	42226
NW_020111411.1	42231
NW_020111418.1	77394
NW_020111418.1	77400
NW_020111420.1	161715
NW_020111420.1	197105
NW_020111420.1	197119
NW_020111420.1	197120
NW_020111420.1	197132
NW_020111420.1	197158
NW_020111420.1	197349
NW_020111425.1	210649
NW_020111425.1	210668
NW_020111425.1	210761
NW_020111425.1	225041
NW_020111425.1	225114
NW_020111425.1	225128
NW_020111425.1	225158
NW_020111432.1	212714
NW_020111432.1	212753
NW_020111432.1	212924
NW_020111433.1	25338
NW_020111433.1	25340
NW_020111433.1	25353
NW_020111433.1	25360
NW_020111433.1	25378
NW_020111433.1	25423
NW_020111433.1	25448
NW_020111439.1	19451
NW_020111439.1	19619
NW_020111439.1	19631
NW_020111439.1	19652
NW_020111439.1	19658
NW_020111439.1	19694
NW_020111439.1	19700
NW_020111451.1	23622
NW_020111451.1	23685
NW_020111453.1	217284
NW_020111453.1	217285
NW_020111453.1	217397
NW_020111453.1	217446
NW_020111454.1	213685
NW_020111468.1	991
NW_020111468.1	1312
NW_020111468.1	1325
NW_020111468.1	1354
NW_020111468.1	1879
NW_020111470.1	2581
NW_020111470.1	2694
NW_020111470.1	2765
NW_020111486.1	127886
NW_020111486.1	128118
NW_020111486.1	128218
NW_020111486.1	128321
NW_020111486.1	128328
NW_020111496.1	154077
NW_020111496.1	154278
NW_020111500.1	10477
NW_020111511.1	121876
NW_020111529.1	91620
NW_020111529.1	91739
NW_020111546.1	15487
NW_020111546.1	15640
NW_020111562.1	67134
NW_020111562.1	67176
NW_020111562.1	67202
NW_020111566.1	148783
NW_020111566.1	148968
NW_020111566.1	148969
NW_020111567.1	173036
NW_020111567.1	173068
NW_020111572.1	200866
NW_020111586.1	167661
NW_020111621.1	207568
NW_020111628.1	85344
NW_020111628.1	85354
NW_020111628.1	85369
NW_020111628.1	85390
NW_020111644.1	215278
NW_020111644.1	215348
NW_020111644.1	215374
NW_020111644.1	215459
NW_020111644.1	215460
NW_020111644.1	215463
NW_020111644.1	215472
NW_020111644.1	215477
NW_020111644.1	215481
NW_020111644.1	215482
NW_020111644.1	215513
NW_020111644.1	215514
NW_020111644.1	215524
NW_020111644.1	215539
NW_020111644.1	215544
NW_020111644.1	215545
NW_020111645.1	43321
NW_020111645.1	43337
NW_020111645.1	43354
NW_020111645.1	43466
NW_020111645.1	43505
NW_020111654.1	178917
NW_020111657.1	24810
NW_020111657.1	24841
NW_020111657.1	24849
NW_020111657.1	24874
NW_020111657.1	24885
NW_020111657.1	24892
NW_020111657.1	24905
NW_020111675.1	146536
NW_020111675.1	146638
NW_020111675.1	146711
NW_020111689.1	96912
NW_020111689.1	96919
NW_020111689.1	96931
NW_020111707.1	159291
NW_020111707.1	159303
NW_020111707.1	159304
NW_020111707.1	159323
NW_020111707.1	159324
NW_020111707.1	159328
NW_020111707.1	159387
NW_020111707.1	159539
NW_020111707.1	159575
NW_020111707.1	159599
NW_020111712.1	121961
NW_020111712.1	121967
NW_020111720.1	17082
NW_020111720.1	17259
NW_020111720.1	17301
NW_020111720.1	17303
NW_020111733.1	86312
NW_020111733.1	86326
NW_020111733.1	86372
NW_020111741.1	2075
NW_020111768.1	167050
NW_020111768.1	167053
NW_020111768.1	167056
NW_020111797.1	11779
NW_020111797.1	11986
NW_020111818.1	169609
NW_020111818.1	169684
NW_020111828.1	166865
NW_020111828.1	166905
NW_020111828.1	166935
NW_020111828.1	167139
NW_020111835.1	152363
NW_020111835.1	152381
NW_020111835.1	152410
NW_020111835.1	152422
NW_020111835.1	152426
NW_020111835.1	152440
NW_020111835.1	152448
NW_020111835.1	152464
NW_020111843.1	183685
NW_020111843.1	183689
NW_020111843.1	183707
NW_020111843.1	183723
NW_020111850.1	54315
NW_020111850.1	54317
NW_020111850.1	54322
NW_020111850.1	54323
NW_020111850.1	54340
NW_020111850.1	54344
NW_020111850.1	54349
NW_020111850.1	54384
NW_020111850.1	54398
NW_020111850.1	54408
NW_020111850.1	54410
NW_020111850.1	54412
NW_020111860.1	78885
NW_020111860.1	78909
NW_020111860.1	78931
NW_020111860.1	78940
NW_020111860.1	78942
NW_020111860.1	78964
NW_020111860.1	79012
NW_020111860.1	79048
NW_020111880.1	25992
NW_020111880.1	25993
NW_020111880.1	26003
NW_020111880.1	26010
NW_020111880.1	26013
NW_020111880.1	26028
NW_020111880.1	26039
NW_020111880.1	26041
NW_020111880.1	26044
NW_020111880.1	26132
NW_020111880.1	26158
NW_020111881.1	21816
NW_020111881.1	21818
NW_020111881.1	21824
NW_020111881.1	21830
NW_020111881.1	21887
NW_020111889.1	95882
NW_020111889.1	95907
NW_020111889.1	95908
NW_020111906.1	101536
NW_020111906.1	101734
NW_020111913.1	99874
NW_020111913.1	99919
NW_020111913.1	99946
NW_020111913.1	99999
NW_020111929.1	137096
NW_020111931.1	97431
NW_020111931.1	97434
NW_020111931.1	97577
NW_020111931.1	97595
NW_020111931.1	97613
NW_020111931.1	126597
NW_020111931.1	126605
NW_020111931.1	126639
NW_020111931.1	126866
NW_020111961.1	6020
NW_020111961.1	6032
NW_020111961.1	6039
NW_020111987.1	24794
NW_020111987.1	24815
NW_020111991.1	25906
NW_020111993.1	103018
NW_020112009.1	128425
NW_020112026.1	55641
NW_020112026.1	55652
NW_020112026.1	55654
NW_020112026.1	55658
NW_020112026.1	55681
NW_020112026.1	55894
NW_020112043.1	80432
NW_020112043.1	80444
NW_020112043.1	80462
NW_020112043.1	80531
NW_020112055.1	50089
NW_020112055.1	96263
NW_020112055.1	96321
NW_020112066.1	1672
NW_020112066.1	1695
NW_020112066.1	1696
NW_020112066.1	1733
NW_020112066.1	123211
NW_020112066.1	123223
NW_020112066.1	123237
NW_020112066.1	123290
NW_020112066.1	123402
NW_020112066.1	168450
NW_020112066.1	168463
NW_020112066.1	168475
NW_020112066.1	168478
NW_020112066.1	168486
NW_020112066.1	168493
NW_020112066.1	168500
NW_020112066.1	168511
NW_020112066.1	168514
NW_020112066.1	168520
NW_020112066.1	168703
NW_020112074.1	89356
NW_020112074.1	89393
NW_020112083.1	116046
NW_020112083.1	116084
NW_020112083.1	116127
NW_020112083.1	116187
NW_020112089.1	26717
NW_020112089.1	26730
NW_020112096.1	64194
NW_020112100.1	114741
NW_020112108.1	135199
NW_020112108.1	135203
NW_020112108.1	135210
NW_020112108.1	135214
NW_020112108.1	135223
NW_020112108.1	135251
NW_020112108.1	135272
NW_020112108.1	135280
NW_020112108.1	135286
NW_020112108.1	135293
NW_020112108.1	135390
NW_020112108.1	135434
NW_020112125.1	476
NW_020112125.1	712
NW_020112129.1	28014
NW_020112129.1	28085
NW_020112129.1	28096
NW_020112188.1	35431
NW_020112230.1	24885
NW_020112230.1	24892
NW_020112236.1	25556
NW_020112236.1	25611
NW_020112236.1	25628
NW_020112236.1	25629
NW_020112239.1	112566
NW_020112239.1	112575
NW_020112239.1	112584
NW_020112239.1	112591
NW_020112239.1	112622
NW_020112271.1	28789
NW_020112271.1	28928
NW_020112279.1	19088
NW_020112279.1	19089
NW_020112279.1	19158
NW_020112279.1	19250
NW_020112279.1	19327
NW_020112279.1	106631
NW_020112287.1	63104
NW_020112287.1	63105
NW_020112287.1	63106
NW_020112287.1	63129
NW_020112287.1	63147
NW_020112287.1	63151
NW_020112287.1	63176
NW_020112287.1	63179
NW_020112287.1	63197
NW_020112287.1	63395
NW_020112322.1	33801
NW_020112322.1	33858
NW_020112322.1	33868
NW_020112322.1	33870
NW_020112322.1	33873
NW_020112322.1	33894
NW_020112322.1	33913
NW_020112322.1	33931
NW_020112322.1	33949
NW_020112344.1	58232
NW_020112344.1	58246
NW_020112344.1	59509
NW_020112344.1	59620
NW_020112344.1	59626
NW_020112344.1	59701
NW_020112344.1	59784
NW_020112344.1	59794
NW_020112351.1	45417
NW_020112351.1	45647
NW_020112351.1	45717
NW_020112364.1	100733
NW_020112364.1	100734
NW_020112364.1	100912
NW_020112364.1	100994
NW_020112407.1	79424
NW_020112407.1	79596
NW_020112407.1	79601
NW_020112407.1	79604
NW_020112407.1	79607
NW_020112420.1	106886
NW_020112420.1	107030
NW_020112448.1	46436
NW_020112448.1	46519
NW_020112468.1	16073
NW_020112473.1	63668
NW_020112473.1	63669
NW_020112473.1	63679
NW_020112473.1	63700
NW_020112473.1	63714
NW_020112473.1	63720
NW_020112489.1	114275
NW_020112489.1	114341
NW_020112489.1	114354
NW_020112490.1	62224
NW_020112512.1	3158
NW_020112512.1	3196
NW_020112529.1	95535
NW_020112529.1	95577
NW_020112574.1	2666
NW_020112600.1	46062
NW_020112615.1	37729
NW_020112639.1	81840
NW_020112646.1	13838
NW_020112646.1	14094
NW_020112654.1	2603
NW_020112654.1	2608
NW_020112654.1	2612
NW_020112654.1	2630
NW_020112654.1	2672
NW_020112654.1	2687
NW_020112654.1	2697
NW_020112654.1	2698
NW_020112654.1	2699
NW_020112654.1	2711
NW_020112654.1	2714
NW_020112654.1	2749
NW_020112662.1	18574
NW_020112662.1	18643
NW_020112662.1	18698
NW_020112662.1	18706
NW_020112662.1	34553
NW_020112662.1	34565
NW_020112662.1	34632
NW_020112662.1	34752
NW_020112662.1	34772
NW_020112662.1	34773
NW_020112662.1	34775
NW_020112662.1	34789
NW_020112662.1	34797
NW_020112669.1	8626
NW_020112682.1	28024
NW_020112682.1	28189
NW_020112682.1	28213
NW_020112688.1	80479
NW_020112688.1	80542
NW_020112743.1	75934
NW_020112768.1	85391
NW_020112791.1	218
NW_020112791.1	220
NW_020112791.1	229
NW_020112791.1	248
NW_020112812.1	70498
NW_020112812.1	70508
NW_020112812.1	70512
NW_020112812.1	70520
NW_020112833.1	21615
NW_020112833.1	21619
NW_020112833.1	21630
NW_020112833.1	21645
NW_020112833.1	21680
NW_020112833.1	21681
NW_020112833.1	21694
NW_020112833.1	21708
NW_020112833.1	21720
NW_020112833.1	21762
NW_020112838.1	76629
NW_020112866.1	22211
NW_020112886.1	405
NW_020112886.1	430
NW_020112886.1	433
NW_020112904.1	20306
NW_020112904.1	20393
NW_020112904.1	34318
NW_020112904.1	34365
NW_020112943.1	72610
NW_020112943.1	72771
NW_020112943.1	72775
NW_020113027.1	6479
NW_020113027.1	6481
NW_020113027.1	6524
NW_020113027.1	6546
NW_020113071.1	35400
NW_020113071.1	46137
NW_020113078.1	13444
NW_020113078.1	13490
NW_020113078.1	13510
NW_020113078.1	13512
NW_020113095.1	22290
NW_020113106.1	640
NW_020113106.1	823
NW_020113118.1	4343
NW_020113151.1	31438
NW_020113151.1	31458
NW_020113151.1	31493
NW_020113151.1	31522
NW_020113151.1	31561
NW_020113155.1	66486
NW_020113155.1	66509
NW_020113155.1	66548
NW_020113155.1	66578
NW_020113155.1	66638
NW_020113155.1	66647
NW_020113155.1	66659
NW_020113155.1	66741
NW_020113172.1	46643
NW_020113172.1	46649
NW_020113172.1	46725
NW_020113172.1	46753
NW_020113219.1	39571
NW_020113258.1	60468
NW_020113267.1	49082
NW_020113267.1	49097
NW_020113267.1	49264
NW_020113267.1	49265
NW_020113267.1	49270
NW_020113267.1	49272
NW_020113267.1	49304
NW_020113267.1	49313
NW_020113267.1	49316
NW_020113267.1	49318
NW_020113267.1	49350
NW_020113267.1	49359
NW_020113267.1	49367
NW_020113267.1	49379
NW_020113268.1	56321
NW_020113283.1	4810
NW_020113283.1	4845
NW_020113310.1	63940
NW_020113313.1	93577
NW_020113313.1	93858
NW_020113313.1	93883
NW_020113315.1	48888
NW_020113315.1	49018
NW_020113316.1	57485
NW_020113341.1	14880
NW_020113341.1	15051
NW_020113341.1	15058
NW_020113386.1	5670
NW_020113388.1	11975
NW_020113406.1	8431
NW_020113417.1	22634
NW_020113417.1	22717
NW_020113428.1	48040
NW_020113428.1	48232
NW_020113479.1	43678
NW_020113489.1	2164
NW_020113493.1	32554
NW_020113500.1	17854
NW_020113500.1	17908
NW_020113515.1	10448
NW_020113515.1	10458
NW_020113515.1	10459
NW_020113515.1	10473
NW_020113515.1	10486
NW_020113515.1	10497
NW_020113515.1	10543
NW_020113515.1	10564
NW_020113515.1	10574
NW_020113515.1	10620
NW_020113515.1	10625
NW_020113515.1	10633
NW_020113515.1	10639
NW_020113529.1	33727
NW_020113541.1	37499
NW_020113541.1	37501
NW_020113541.1	37610
NW_020113573.1	44654
NW_020113573.1	44707
NW_020113573.1	44711
NW_020113573.1	44715
NW_020113573.1	44725
NW_020113573.1	44755
NW_020113573.1	44812
NW_020113573.1	44818
NW_020113573.1	44834
NW_020113581.1	14851
NW_020113581.1	14855
NW_020113593.1	36288
NW_020113593.1	36583
NW_020113593.1	36681
NW_020113593.1	36885
NW_020113593.1	36905
NW_020113595.1	23646
NW_020113598.1	17113
NW_020113598.1	17161
NW_020113619.1	27269
NW_020113619.1	27345
NW_020113619.1	27347
NW_020113619.1	27364
NW_020113635.1	18135
NW_020113635.1	18157
NW_020113641.1	22599
NW_020113641.1	22660
NW_020113641.1	22667
NW_020113641.1	22721
NW_020113641.1	22724
NW_020113641.1	22731
NW_020113657.1	30980
NW_020113657.1	31055
NW_020113659.1	18926
NW_020113660.1	5196
NW_020113689.1	26802
NW_020113689.1	27307
NW_020113689.1	27346
NW_020113691.1	16012
NW_020113691.1	16018
NW_020113691.1	16030
NW_020113691.1	16065
NW_020113691.1	16067
NW_020113691.1	16094
NW_020113702.1	7750
NW_020113702.1	7766
NW_020113702.1	7780
NW_020113702.1	7884
NW_020113702.1	7892
NW_020113702.1	7922
NW_020113702.1	7977
NW_020113716.1	25718
NW_020113716.1	25742
NW_020113716.1	25901
NW_020113716.1	25913
NW_020113718.1	22443
NW_020113718.1	22457
NW_020113718.1	22464
NW_020113718.1	22474
NW_020113718.1	22483
NW_020113718.1	22516
NW_020113718.1	22531
NW_020113718.1	22536
NW_020113728.1	7216
NW_020113733.1	16362
NW_020113733.1	16367
NW_020113733.1	16370
NW_020113733.1	16525
NW_020113772.1	28613
NW_020113772.1	28641
NW_020113772.1	28666
NW_020113776.1	8321
NW_020113790.1	588
NW_020113790.1	738
NW_020113824.1	10019
NW_020113840.1	4235
NW_020113864.1	1261
NW_020113864.1	1263
NW_020113864.1	1282
NW_020113864.1	1302
NW_020113864.1	1316
NW_020113864.1	1317
NW_020113869.1	35504
NW_020113869.1	35561
NW_020113869.1	35658
NW_020113869.1	35668
NW_020113914.1	11793
NW_020113914.1	11861
NW_020113914.1	11877
NW_020113929.1	10452
NW_020113929.1	10466
NW_020113929.1	15994
NW_020113929.1	16061
NW_020113934.1	16546
NW_020113934.1	33632
NW_020113937.1	15495
NW_020113937.1	15637
NW_020113953.1	33906
NW_020113953.1	33917
NW_020114002.1	30143
NW_020114002.1	30215
NW_020114050.1	6800
NW_020114050.1	16977
NW_020114050.1	16991
NW_020114050.1	17014
NW_020114050.1	17021
NW_020114050.1	17030
NW_020114050.1	17053
NW_020114050.1	17156
NW_020114050.1	17178
NW_020114050.1	17185
NW_020114050.1	17209
NW_020114050.1	17227
NW_020114061.1	6672
NW_020114061.1	6679
NW_020114061.1	6683
NW_020114061.1	6700
NW_020114061.1	6844
NW_020114061.1	6856
NW_020114091.1	19272
NW_020114091.1	20575
NW_020114091.1	20638
NW_020114091.1	20677
NW_020114091.1	20793
NW_020114091.1	20804
NW_020114115.1	4642
NW_020114115.1	4748
NW_020114115.1	4838
NW_020114148.1	18328
NW_020114148.1	18385
NW_020114186.1	4888
NW_020114186.1	4896
NW_020114186.1	4981
NW_020114186.1	5000
NW_020114186.1	5017
NW_020114186.1	5026
NW_020114186.1	5029
NW_020114189.1	17483
NW_020114189.1	17601
NW_020114193.1	27190
NW_020114193.1	27203
NW_020114193.1	27396
NW_020114217.1	7161
NW_020114222.1	24961
NW_020114222.1	24964
NW_020114222.1	24970
NW_020114222.1	24971
NW_020114222.1	24979
NW_020114222.1	24987
NW_020114222.1	25003
NW_020114222.1	25016
NW_020114222.1	25021
NW_020114222.1	25124
NW_020114222.1	25126
NW_020114222.1	25129
NW_020114222.1	25130
NW_020114222.1	25132
NW_020114222.1	25165
NW_020114222.1	25198
NW_020114222.1	25220
NW_020114222.1	25221
NW_020114222.1	25227
NW_020114229.1	4978
NW_020114262.1	15579
NW_020114336.1	5176
NW_020114336.1	5245
NW_020114405.1	4895
NW_020114405.1	4909
NW_020114405.1	4988
NW_020114455.1	19096
NW_020114484.1	9592
NW_020114491.1	6203
NW_020114491.1	6215
NW_020114498.1	15221
NW_020114542.1	3587
NW_020114547.1	21166
NW_020114547.1	21233
NW_020114547.1	21316
NW_020114551.1	18669
NW_020114570.1	16013
NW_020114570.1	16213
NW_020114624.1	8337
NW_020114638.1	6191
NW_020114638.1	6193
NW_020114638.1	6225
NW_020114638.1	6234
NW_020114650.1	15026
NW_020114650.1	15027
NW_020114650.1	15031
NW_020114656.1	14885
NW_020114656.1	14886
NW_020114656.1	14924
NW_020114656.1	14991
NW_020114666.1	8462
NW_020114738.1	2458
NW_020114738.1	2490
NW_020114738.1	2498
NW_020114738.1	2515
NW_020114738.1	2564
NW_020114738.1	2568
NW_020114738.1	2680
NW_020114760.1	14026
NW_020114760.1	14028
NW_020114760.1	14037
NW_020114760.1	14063
NW_020114760.1	14066
NW_020114760.1	14070
NW_020114760.1	14125
NW_020114768.1	15097
NW_020114855.1	4450
NW_020114878.1	12643
NW_020114887.1	7044
NW_020114890.1	15499
NW_020114890.1	15529
NW_020114890.1	15633
NW_020114890.1	15693
NW_020114890.1	15721
NW_020114906.1	8439
NW_020114906.1	8455
NW_020114906.1	8603
NW_020114924.1	14240
NW_020114970.1	7452
NW_020114970.1	7465
NW_020114970.1	7545
NW_020114970.1	7553
NW_020114970.1	7564
NW_020114985.1	3192
NW_020115090.1	5245
NW_020115090.1	5258
NW_020115090.1	5272
NW_020115090.1	5330
NW_020115102.1	8910
NW_020115102.1	9854
NW_020115143.1	1381
NW_020115183.1	3176
NW_020115183.1	3226
NW_020115192.1	8734
NW_020115192.1	8749
NW_020115192.1	8769
NW_020115192.1	8774
NW_020115192.1	8776
NW_020115192.1	8785
NW_020115192.1	8792
NW_020115192.1	8800
NW_020115192.1	8802
NW_020115192.1	8821
NW_020115192.1	8832
NW_020115192.1	8848
NW_020115192.1	8849
NW_020115192.1	8863
NW_020115192.1	8870
NW_020115192.1	8898
NW_020115192.1	8901
NW_020115192.1	8903
NW_020115192.1	8915
NW_020115214.1	11437
NW_020115214.1	11439
NW_020115244.1	2446
NW_020115250.1	12291
NW_020115252.1	9697
NW_020115252.1	9778
NW_020115345.1	1743
NW_020115371.1	7352
NW_020115542.1	915
NW_020115542.1	1160
NW_020115635.1	921
NW_020115713.1	526
NW_020115713.1	619
NW_020115713.1	660
NW_020115713.1	672
NW_020115750.1	964
NW_020115787.1	6213
NW_020115847.1	4053
NW_020115875.1	994
NW_020115875.1	1029
NW_020115875.1	1047
NW_020115875.1	1119
NW_020115938.1	2064
NW_020115938.1	2065
NW_020115938.1	2088
NW_020115976.1	6575
NW_020116129.1	2560
NW_020116129.1	2606
NW_020116165.1	1064
NW_020116165.1	1085
NW_020116165.1	1090
NW_020116165.1	1107
NW_020116165.1	1175
NW_020116165.1	1221
NW_020116165.1	1222
NW_020116165.1	1225
NW_020116253.1	3133
NW_020116253.1	3352
NW_020117062.1	240
NW_020117193.1	2846
NW_020117193.1	2857
NW_020117193.1	2860
NW_020117193.1	2868
NW_020117193.1	2884
NW_020117193.1	2888
NW_020117193.1	2916
NW_020117193.1	2953
NW_020117193.1	2980
NW_020117193.1	3004
NW_020117193.1	3009
NW_020117193.1	3026
NW_020118027.1	874
NW_020119638.1	134
NW_020119638.1	185
NW_020119638.1	200
NW_020126043.1	46
NW_020126043.1	178
NW_020126043.1	250

## Sheet: sum
Scaffold#	SNPs
NW_020110174.1	1
NW_020110178.1	1
NW_020110182.1	1
NW_020110191.1	1
NW_020110200.1	1
NW_020110212.1	1
NW_020110226.1	1
NW_020110239.1	1
NW_020110248.1	1
NW_020110259.1	1
NW_020110288.1	1
NW_020110290.1	1
NW_020110308.1	1
NW_020110322.1	1
NW_020110340.1	1
NW_020110342.1	1
NW_020110412.1	1
NW_020110419.1	1
NW_020110422.1	1
NW_020110436.1	1
NW_020110439.1	1
NW_020110443.1	1
NW_020110462.1	1
NW_020110484.1	1
NW_020110500.1	1
NW_020110534.1	1
NW_020110570.1	1
NW_020110604.1	1
NW_020110639.1	1
NW_020110648.1	1
NW_020110655.1	1
NW_020110678.1	1
NW_020110682.1	1
NW_020110731.1	1
NW_020110770.1	1
NW_020110803.1	1
NW_020110862.1	1
NW_020110868.1	1
NW_020110890.1	1
NW_020110966.1	1
NW_020110970.1	1
NW_020111044.1	1
NW_020111115.1	1
NW_020111120.1	1
NW_020111146.1	1
NW_020111165.1	1
NW_020111166.1	1
NW_020111174.1	1
NW_020111183.1	1
NW_020111186.1	1
NW_020111255.1	1
NW_020111327.1	1
NW_020111340.1	1
NW_020111358.1	1
NW_020111390.1	1
NW_020111454.1	1
NW_020111500.1	1
NW_020111511.1	1
NW_020111572.1	1
NW_020111586.1	1
NW_020111621.1	1
NW_020111654.1	1
NW_020111741.1	1
NW_020111929.1	1
NW_020111991.1	1
NW_020111993.1	1
NW_020112009.1	1
NW_020112096.1	1
NW_020112100.1	1
NW_020112188.1	1
NW_020112468.1	1
NW_020112490.1	1
NW_020112574.1	1
NW_020112600.1	1
NW_020112615.1	1
NW_020112639.1	1
NW_020112669.1	1
NW_020112743.1	1
NW_020112768.1	1
NW_020112838.1	1
NW_020112866.1	1
NW_020113095.1	1
NW_020113118.1	1
NW_020113219.1	1
NW_020113258.1	1
NW_020113268.1	1
NW_020113310.1	1
NW_020113316.1	1
NW_020113386.1	1
NW_020113388.1	1
NW_020113406.1	1
NW_020113479.1	1
NW_020113489.1	1
NW_020113493.1	1
NW_020113529.1	1
NW_020113595.1	1
NW_020113659.1	1
NW_020113660.1	1
NW_020113728.1	1
NW_020113776.1	1
NW_020113824.1	1
NW_020113840.1	1
NW_020114217.1	1
NW_020114229.1	1
NW_020114262.1	1
NW_020114455.1	1
NW_020114484.1	1
NW_020114498.1	1
NW_020114542.1	1
NW_020114551.1	1
NW_020114624.1	1
NW_020114666.1	1
NW_020114768.1	1
NW_020114855.1	1
NW_020114878.1	1
NW_020114887.1	1
NW_020114924.1	1
NW_020114985.1	1
NW_020115143.1	1
NW_020115244.1	1
NW_020115250.1	1
NW_020115345.1	1
NW_020115371.1	1
NW_020115635.1	1
NW_020115750.1	1
NW_020115787.1	1
NW_020115847.1	1
NW_020115976.1	1
NW_020117062.1	1
NW_020118027.1	1
NW_020110177.1	2
NW_020110183.1	2
NW_020110192.1	2
NW_020110198.1	2
NW_020110199.1	2
NW_020110207.1	2
NW_020110245.1	2
NW_020110249.1	2
NW_020110251.1	2
NW_020110256.1	2
NW_020110263.1	2
NW_020110264.1	2
NW_020110276.1	2
NW_020110307.1	2
NW_020110309.1	2
NW_020110311.1	2
NW_020110320.1	2
NW_020110379.1	2
NW_020110397.1	2
NW_020110401.1	2
NW_020110414.1	2
NW_020110479.1	2
NW_020110487.1	2
NW_020110537.1	2
NW_020110541.1	2
NW_020110549.1	2
NW_020110612.1	2
NW_020110614.1	2
NW_020110629.1	2
NW_020110646.1	2
NW_020110689.1	2
NW_020110741.1	2
NW_020110748.1	2
NW_020110818.1	2
NW_020110889.1	2
NW_020110897.1	2
NW_020110904.1	2
NW_020110952.1	2
NW_020110958.1	2
NW_020111097.1	2
NW_020111163.1	2
NW_020111196.1	2
NW_020111213.1	2
NW_020111221.1	2
NW_020111261.1	2
NW_020111271.1	2
NW_020111418.1	2
NW_020111451.1	2
NW_020111496.1	2
NW_020111529.1	2
NW_020111546.1	2
NW_020111567.1	2
NW_020111712.1	2
NW_020111797.1	2
NW_020111818.1	2
NW_020111906.1	2
NW_020111987.1	2
NW_020112074.1	2
NW_020112089.1	2
NW_020112125.1	2
NW_020112230.1	2
NW_020112271.1	2
NW_020112420.1	2
NW_020112448.1	2
NW_020112512.1	2
NW_020112529.1	2
NW_020112646.1	2
NW_020112688.1	2
NW_020113071.1	2
NW_020113106.1	2
NW_020113283.1	2
NW_020113315.1	2
NW_020113417.1	2
NW_020113428.1	2
NW_020113500.1	2
NW_020113581.1	2
NW_020113598.1	2
NW_020113635.1	2
NW_020113657.1	2
NW_020113790.1	2
NW_020113934.1	2
NW_020113937.1	2
NW_020113953.1	2
NW_020114002.1	2
NW_020114148.1	2
NW_020114189.1	2
NW_020114336.1	2
NW_020114491.1	2
NW_020114570.1	2
NW_020115102.1	2
NW_020115183.1	2
NW_020115214.1	2
NW_020115252.1	2
NW_020115542.1	2
NW_020116129.1	2
NW_020116253.1	2
NW_020110170.1	3
NW_020110185.1	3
NW_020110189.1	3
NW_020110229.1	3
NW_020110313.1	3
NW_020110328.1	3
NW_020110332.1	3
NW_020110338.1	3
NW_020110343.1	3
NW_020110356.1	3
NW_020110359.1	3
NW_020110363.1	3
NW_020110411.1	3
NW_020110415.1	3
NW_020110425.1	3
NW_020110460.1	3
NW_020110514.1	3
NW_020110547.1	3
NW_020110575.1	3
NW_020110635.1	3
NW_020110637.1	3
NW_020110643.1	3
NW_020110772.1	3
NW_020110774.1	3
NW_020110848.1	3
NW_020110861.1	3
NW_020110871.1	3
NW_020110893.1	3
NW_020111008.1	3
NW_020111042.1	3
NW_020111136.1	3
NW_020111150.1	3
NW_020111158.1	3
NW_020111164.1	3
NW_020111227.1	3
NW_020111279.1	3
NW_020111285.1	3
NW_020111312.1	3
NW_020111353.1	3
NW_020111432.1	3
NW_020111470.1	3
NW_020111562.1	3
NW_020111566.1	3
NW_020111675.1	3
NW_020111689.1	3
NW_020111733.1	3
NW_020111768.1	3
NW_020111889.1	3
NW_020111961.1	3
NW_020112055.1	3
NW_020112129.1	3
NW_020112351.1	3
NW_020112489.1	3
NW_020112682.1	3
NW_020112886.1	3
NW_020112943.1	3
NW_020113313.1	3
NW_020113341.1	3
NW_020113541.1	3
NW_020113689.1	3
NW_020113772.1	3
NW_020113914.1	3
NW_020114115.1	3
NW_020114193.1	3
NW_020114405.1	3
NW_020114547.1	3
NW_020114650.1	3
NW_020114906.1	3
NW_020115938.1	3
NW_020119638.1	3
NW_020126043.1	3
NW_020110202.1	4
NW_020110219.1	4
NW_020110230.1	4
NW_020110231.1	4
NW_020110321.1	4
NW_020110337.1	4
NW_020110345.1	4
NW_020110365.1	4
NW_020110387.1	4
NW_020110445.1	4
NW_020110467.1	4
NW_020110486.1	4
NW_020110499.1	4
NW_020110517.1	4
NW_020110529.1	4
NW_020110581.1	4
NW_020110590.1	4
NW_020110686.1	4
NW_020110690.1	4
NW_020110739.1	4
NW_020110745.1	4
NW_020110826.1	4
NW_020110855.1	4
NW_020111050.1	4
NW_020111104.1	4
NW_020111152.1	4
NW_020111182.1	4
NW_020111203.1	4
NW_020111229.1	4
NW_020111296.1	4
NW_020111359.1	4
NW_020111369.1	4
NW_020111391.1	4
NW_020111453.1	4
NW_020111628.1	4
NW_020111720.1	4
NW_020111828.1	4
NW_020111843.1	4
NW_020111913.1	4
NW_020112043.1	4
NW_020112083.1	4
NW_020112236.1	4
NW_020112364.1	4
NW_020112791.1	4
NW_020112812.1	4
NW_020112904.1	4
NW_020113027.1	4
NW_020113078.1	4
NW_020113172.1	4
NW_020113619.1	4
NW_020113716.1	4
NW_020113733.1	4
NW_020113869.1	4
NW_020113929.1	4
NW_020114638.1	4
NW_020114656.1	4
NW_020115090.1	4
NW_020115713.1	4
NW_020115875.1	4
NW_020110204.1	5
NW_020110208.1	5
NW_020110210.1	5
NW_020110218.1	5
NW_020110233.1	5
NW_020110242.1	5
NW_020110279.1	5
NW_020110327.1	5
NW_020110355.1	5
NW_020110362.1	5
NW_020110470.1	5
NW_020110503.1	5
NW_020110519.1	5
NW_020110544.1	5
NW_020110579.1	5
NW_020110670.1	5
NW_020110713.1	5
NW_020110714.1	5
NW_020110887.1	5
NW_020111001.1	5
NW_020111159.1	5
NW_020111468.1	5
NW_020111486.1	5
NW_020111645.1	5
NW_020111881.1	5
NW_020112239.1	5
NW_020112407.1	5
NW_020113151.1	5
NW_020113593.1	5
NW_020114890.1	5
NW_020114970.1	5
NW_020110197.1	6
NW_020110304.1	6
NW_020110314.1	6
NW_020110418.1	6
NW_020110458.1	6
NW_020110474.1	6
NW_020110571.1	6
NW_020110586.1	6
NW_020110647.1	6
NW_020110662.1	6
NW_020110708.1	6
NW_020110742.1	6
NW_020110943.1	6
NW_020111013.1	6
NW_020111030.1	6
NW_020111075.1	6
NW_020111411.1	6
NW_020112026.1	6
NW_020112279.1	6
NW_020112473.1	6
NW_020113641.1	6
NW_020113691.1	6
NW_020113864.1	6
NW_020114061.1	6
NW_020114091.1	6
NW_020110237.1	7
NW_020110285.1	7
NW_020110324.1	7
NW_020110350.1	7
NW_020110480.1	7
NW_020110492.1	7
NW_020110587.1	7
NW_020110782.1	7
NW_020110833.1	7
NW_020111036.1	7
NW_020111058.1	7
NW_020111420.1	7
NW_020111425.1	7
NW_020111433.1	7
NW_020111439.1	7
NW_020111657.1	7
NW_020113702.1	7
NW_020114186.1	7
NW_020114738.1	7
NW_020114760.1	7
NW_020110180.1	8
NW_020110201.1	8
NW_020110209.1	8
NW_020110258.1	8
NW_020110511.1	8
NW_020110588.1	8
NW_020110617.1	8
NW_020110625.1	8
NW_020110933.1	8
NW_020110972.1	8
NW_020111201.1	8
NW_020111835.1	8
NW_020111860.1	8
NW_020112344.1	8
NW_020113155.1	8
NW_020113718.1	8
NW_020116165.1	8
NW_020110173.1	9
NW_020110300.1	9
NW_020110352.1	9
NW_020110385.1	9
NW_020110388.1	9
NW_020110539.1	9
NW_020110955.1	9
NW_020111931.1	9
NW_020112322.1	9
NW_020113573.1	9
NW_020110195.1	10
NW_020111707.1	10
NW_020112287.1	10
NW_020112833.1	10
NW_020110280.1	11
NW_020111002.1	11
NW_020111880.1	11
NW_020110361.1	12
NW_020111850.1	12
NW_020112108.1	12
NW_020112654.1	12
NW_020114050.1	12
NW_020117193.1	12
NW_020110171.1	13
NW_020111156.1	13
NW_020112662.1	13
NW_020113515.1	13
NW_020111047.1	14
NW_020113267.1	14
NW_020110175.1	15
NW_020111644.1	16
NW_020110217.1	19
NW_020114222.1	19
NW_020115192.1	19
NW_020112066.1	20
Average SNPs/Scaffold	3.66736

## Sheet: plot
																											Distribution of SNP numbers in each Scaffold
