# Supplementary material for: ddRAD sequencing: an emerging technology added to the biosecurity toolbox for tracing the origin of brown marmorated stink bug, Halyomorpha halys (Hemiptera: Pentatomidae)
Source: BMC Genomics. 2021 May 17;22:355. doi: 10.1186/s12864-021-07678-z (PMC8130256; doi:10.1186/s12864-021-07678-z)
Supplement: Supplementary file 5 — Additional file 5. Sample collection information. [file 12864_2021_7678_MOESM5_ESM.xlsx]

## Sheet: cleaned_samples
Sample ID	City	province	Country	Lat	Lon	COI	COII
batch4_049	Gadnergasse	Vienna	Austria	48.1403	16.4296	H8	H11
batch4_050	Gadnergasse	Vienna	Austria	48.1403	16.4296	H3	H3
batch4_051	Gadnergasse	Vienna	Austria	48.1403	16.4296	H3	H3
batch4_052	Gadnergasse	Vienna	Austria	48.1403	16.4296	H8	H11
batch4_053	Gadnergasse	Vienna	Austria	48.1403	16.4296	H3	H3
batch4_054	Gadnergasse	Vienna	Austria	48.1403	16.4296	H1	H1
batch4_055	Gadnergasse	Vienna	Austria	48.1403	16.4296	H3	H3
batch4_056	Gadnergasse	Vienna	Austria	48.1403	16.4296	H1	H1
batch4_057	Gadnergasse	Vienna	Austria	48.1403	16.4296	H1	H1
batch4_058	Gadnergasse	Vienna	Austria	48.1403	16.4296	H3	H3
batch4_059	Gadnergasse	Vienna	Austria	48.1403	16.4296	H3	H3
batch4_060	Gadnergasse	Vienna	Austria	48.1403	16.4296	H48	H3
batch4_061	Gadnergasse	Vienna	Austria	48.1403	16.4296	H1
batch4_062	Gadnergasse	Vienna	Austria	48.1403	16.4296	H48	H3
batch4_063	Gadnergasse	Vienna	Austria	48.1403	16.4296	H3	H3
batch4_064	Gadnergasse	Vienna	Austria	48.1403	16.4296	H3	H3
T18_01826_2E		Santiago	Chile	-33.46	-70.66	H1	H1
T18_01826_2C		Santiago	Chile	-33.46	-70.66	H1	H1
T18_01826_2B		Santiago	Chile	-33.46	-70.66	H1	H1
T18_01826_2D		Santiago	Chile	-33.46	-70.66	H1	H1
T18_01826_2G		Santiago	Chile	-33.46	-70.66	H1	H1
T18_01826_4B		Santiago	Chile	-33.46	-70.66	H1	H1
T18_01826_6D		Santiago	Chile	-33.46	-70.66	H1	H1
T18_01826_1A		Santiago	Chile	-33.46	-70.66	H3	H3
T18_01826_6H		Santiago	Chile	-33.46	-70.66	H1	H1
T18_01826_6I		Santiago	Chile	-33.46	-70.66	H1	H1
T18_01826_4D		Santiago	Chile	-33.46	-70.66	H1	H1
T18_01826_4C		Santiago	Chile	-33.46	-70.66	H1	H1
T18_01826_6G		Santiago	Chile	-33.46	-70.66	H1	H1
T18_01826_6E		Santiago	Chile	-33.46	-70.66	H1	H1
T18_01826_4F		Santiago	Chile	-33.46	-70.66	H1	H1
T18_01826_6A		Santiago	Chile	-33.46	-70.66	H1	H1
T18_01826_6F		Santiago	Chile	-33.46	-70.66	H1	H1
T18_01826_4H		Santiago	Chile	-33.46	-70.66	H1	H1
T18_01826_6C		Santiago	Chile	-33.46	-70.66	H1	H1
batch4_009	Langyashan	Anhui	China	32.28	118.29	H2	H4
batch4_010	Langyashan	Anhui	China	32.28	118.29	H2	H4
batch4_011	Langyashan	Anhui	China	32.28	118.29	N28	H4
batch4_012	Langyashan	Anhui	China	32.28	118.29	H22	H3
batch4_013	Langyashan	Anhui	China	32.28	118.29	H2	H4
batch4_014	Langyashan	Anhui	China	32.28	118.29	H2
T18_02538	Beijing	Beijing	China	39.9075	116.397	H22	H3
T18_02539	Beijing	Beijing	China	39.9075	116.397	H22	H3
T18_02541	Beijing	Beijing	China	39.9075	116.397	H1	H1
T18_02540	Beijing	Beijing	China	39.9075	116.397	H1	H1
T18_02542A	Beijing	Beijing	China	39.9075	116.397	H3	N20
T18_02542B	Beijing	Beijing	China	39.9075	116.397	H1	H1
T18_02187_A	Beijing	Beijing	China	39.9075	116.397	H1	H1
T18_02187_B	Beijing	Beijing	China	39.9075	116.397	H3	H3
T18_02189_A	Beijing	Beijing	China	39.9075	116.397	H1	H1
T18_02189_B	Beijing	Beijing	China	39.9075	116.397	H1	H1
T18_02187_A1	Beijing	Beijing	China	39.9075	116.397		N19
T18_02187_B1	Beijing	Beijing	China	39.9075	116.397	H1	H1
T18_02187_C1	Beijing	Beijing	China	39.9075	116.397	H1	H1
T18_02187_D	Beijing	Beijing	China	39.9075	116.397	N32	H1
batch4_015	Beijing	Beijing	China	39.9075	116.397	H1	H1
batch4_016	Beijing	Beijing	China	39.9075	116.397	H3	H3
batch4_017	Beijing	Beijing	China	39.9075	116.397	H1	H1
batch4_018	Beijing	Beijing	China	39.9075	116.397	H1	H1
batch4_019	Beijing	Beijing	China	39.9075	116.397	H1	H1
batch4_020	Beijing	Beijing	China	39.9075	116.397	H1	H1
batch4_021	Beijing	Beijing	China	39.9075	116.397	H1	N1
batch4_022	Beijing	Beijing	China	39.9075	116.397	H1	H1
batch4_023	Beijing	Beijing	China	39.9075	116.397	H3	H5
batch4_024	Beijing	Beijing	China	39.9075	116.397	H1	H1
batch4_025	Beijing	Beijing	China	39.9075	116.397	H1	H1
batch4_026	Beijing	Beijing	China	39.9075	116.397	H22	H3
batch4_001	Guiyang	Guizhou	China	26.63	106.63	N8	N15
batch4_002	wuzhishan	Hainan	China	18.79	109.51	N3	N3
batch4_003	wuzhishan	Hainan	China	18.79	109.51	N5	N3
batch4_004	wuzhishan	Hainan	China	18.79	109.51	N4	N4
batch4_005	wuzhishan	Hainan	China	18.79	109.51	N5	N5
batch4_006	wuzhishan	Hainan	China	18.79	109.51	N5	N5
batch4_007	wuzhishan	Hainan	China	18.79	109.51	N5	N5
batch4_008	wuzhishan	Hainan	China	18.79	109.51	H2	H4
BMSBHebei_M_A		Hebei	China	37.8791	114.652	H1	H1
BMSBHebei_M_B		Hebei	China	37.8791	114.652	H3	H5
BMSBHebei_F_A		Hebei	China	37.8791	114.652	H3	H5
BMSBHebei_F_B		Hebei	China	37.8791	114.652	N7	H3
BMSBHebei_F_C		Hebei	China	37.8791	114.652	H15	N16
T18_02111_1	langfang	Hebei	China	39.5	116.7	H1	H1
T18_02111_2	langfang	Hebei	China	39.5	116.7	H1	H1
T18_02111_3	langfang	Hebei	China	39.5	116.7	H1	H1
T18_02109_1	Changchun	jilin	China	43.85	125.32	N6	H3
T18_02109_2	Changchun	jilin	China	43.85	125.32	N6	H3
T18_02109_3	Changchun	jilin	China	43.85	125.32	H22	N10
T19_05259_D		Shannxi	China	38.2905	109.749	H22	H3
T19_05592_2	Yangling	Shannxi	China	34.28	108.04		N22
T19_05592_5	Yangling	Shannxi	China	34.28	108.04	H1	H1
T19_05592_6	Yangling	Shannxi	China	34.28	108.04	H22	N23
batch4_027	Yangling	Shannxi	China	34.28	108.04	N6	N17
batch4_028	Yangling	Shannxi	China	34.28	108.04	H33	H3
batch4_029	Yangling	Shannxi	China	34.28	108.04	H22	H3
batch4_030	Yangling	Shannxi	China	34.28	108.04	H22	H3
batch4_031	Yangling	Shannxi	China	34.28	108.04	H3	H3
batch4_032	Yangling	Shannxi	China	34.28	108.04	H33	H3
batch4_033	Yangling	Shannxi	China	34.28	108.04	H33	H3
batch4_034	Yangling	Shannxi	China	34.28	108.04	N6	N17
batch4_035	Yangling	Shannxi	China	34.28	108.04	H22	H3
batch4_036	Yangling	Shannxi	China	34.28	108.04	N9	N18
batch4_037	Yangling	Shannxi	China	34.28	108.04	H33
batch4_038	Yangling	Shannxi	China	34.28	108.04	H33	H3
batch4_039	Yangling	Shannxi	China	34.28	108.04	N29
batch4_040	Yangling	Shannxi	China	34.28	108.04	H33	H3
batch4_041	Yangling	Shannxi	China	34.28	108.04	H3	H3
batch4_042	Yangling	Shannxi	China	34.28	108.04	H33	H3
batch4_043	Yangling	Shannxi	China	34.28	108.04	H33	H3
batch4_044	Yangling	Shannxi	China	34.28	108.04	H33	H3
batch4_045	Yangling	Shannxi	China	34.28	108.04	H22	H3
batch4_046	Yangling	Shannxi	China	34.28	108.04	H33	H3
batch4_047	Yangling	Shannxi	China	34.28	108.04		H3
batch4_048	Yangling	Shannxi	China	34.28	108.04	H33	H3
T18_01549_2D	Taigu	Shanxi	China	37.4194	112.55	H1	H1
T18_01549_2E	Taigu	Shanxi	China	37.4194	112.55	H33	H3
T18_01549_2F	Taigu	Shanxi	China	37.4194	112.55	H33	H3
BMSB_Shanxi_A	Taigu	Shanxi	China	37.4194	112.55	H33	H3
BMSB_Shanxi_B	Taigu	Shanxi	China	37.4194	112.55	H1	H1
BMSB_Shanxi_C	Taigu	Shanxi	China	37.4194	112.55	H33	H3
BMSB_Shanxi_E	Taigu	Shanxi	China	37.4194	112.55	H33	H3
T19_04966_A		Eki	Georgia	42.3491	42.1107	H1	H1
T19_04966_B		Eki	Georgia	42.3491	42.1107	H1	H1
T19_04966_C		Eki	Georgia	42.3491	42.1107	H1	H1
T19_04966_D		Eki	Georgia	42.3491	42.1107		H1
T19_04966_E		Eki	Georgia	42.3491	42.1107	H1	H1
T19_04966_F		Eki	Georgia	42.3491	42.1107	H1	H1
T19_04966_G		Eki	Georgia	42.3491	42.1107	H1	H1
T19_04966_1A		Eki	Georgia	42.3491	42.1107	H1	H1
T19_04966_2A		Eki	Georgia	42.3491	42.1107	H1	H1
T19_04966_3A		Eki	Georgia	42.3491	42.1107	H1	H1
T19_04966_4A		Eki	Georgia	42.3491	42.1107	H1	H1
T19_04966_5		Eki	Georgia	42.3491	42.1107		H1
T19_04966_6		Eki	Georgia	42.3491	42.1107	H1	H1
T19_04966_7		Eki	Georgia	42.3491	42.1107	H1	H1
T19_04966_8		Eki	Georgia	42.3491	42.1107	H1	H1
T19_04966_9		Eki	Georgia	42.3491	42.1107	H1	H1
T19_04966_10		Eki	Georgia	42.3491	42.1107	H1	H1
T19_04966_11		Eki	Georgia	42.3491	42.1107	H1	H1
T19_04966_12		Eki	Georgia	42.3491	42.1107	H1	H1
T19_04966_14		Eki	Georgia	42.3491	42.1107	H1	H1
T19_04966_15		Eki	Georgia	42.3491	42.1107	H1	H1
T19_04966_16		Eki	Georgia	42.3491	42.1107	H1	H1
T19_04966_17		Eki	Georgia	42.3491	42.1107	H1	H1
T19_04966_18		Eki	Georgia	42.3491	42.1107	H1	H1
T19_04966_19		Eki	Georgia	42.3491	42.1107	H1	H1
T19_04966_20		Eki	Georgia	42.3491	42.1107	H1	H1
T19_04966_21		Eki	Georgia	42.3491	42.1107	H1	H1
T19_04966_22		Eki	Georgia	42.3491	42.1107	H1	H1
T19_04966_23		Eki	Georgia	42.3491	42.1107	H1	H1
T19_04966_24		Eki	Georgia	42.3491	42.1107	H1	H1
T19_05266_G1		Samegrelo_Zemo Svaneti	Georgia	42.38	41.63	H1	H1
T19_05266_G2		Samegrelo_Zemo Svaneti	Georgia	42.38	41.63	H1	H1
T19_05266_G3		Samegrelo_Zemo Svaneti	Georgia	42.38	41.63	H1	H1
T19_01877_D7	uj koztemeto	Budapest	Hungary	47.4717	19.1893	H1	H1
T19_01877_F1	Anna_hegyi kilato	Budapest	Hungary	47.4249	18.9248	H1	H1
T19_01877_F2	Anna_hegyi kilato	Budapest	Hungary	47.4249	18.9248	H1	H1
T19_01877_F3	Anna_hegyi kilato	Budapest	Hungary	47.4249	18.9248	H1	H1
T19_01877_F4	Anna_hegyi kilato	Budapest	Hungary	47.4249	18.9248	H1	H1
T19_01877_F5	Anna_hegyi kilato	Budapest	Hungary	47.4249	18.9248	H1	H1
T19_01877_F6	Anna_hegyi kilato	Budapest	Hungary	47.4249	18.9248	H1	H1
T19_01877_F7	Anna_hegyi kilato	Budapest	Hungary	47.4249	18.9248	H1	H1
T19_01877_F8	Anna_hegyi kilato	Budapest	Hungary	47.4249	18.9248	H1	H1
T19_01877_F9	Anna_hegyi kilato	Budapest	Hungary	47.4249	18.9248	H1	H1
T19_01877_F10	Anna_hegyi kilato	Budapest	Hungary	47.4249	18.9248	H1	H1
T19_01877_G1	Vadrozsa utaca	Budapest	Hungary	47.7294	18.9913	H1	H1
T19_01877_G2	Vadrozsa utaca	Budapest	Hungary	47.7294	18.9913	H1	H1
T19_01877_G3	Vadrozsa utaca	Budapest	Hungary	47.7294	18.9913	H1	H1
T19_01877_G4	Vadrozsa utaca	Budapest	Hungary	47.7294	18.9913	H1	H1
T19_01877_G5	Vadrozsa utaca	Budapest	Hungary	47.7294	18.9913	H1	H1
T19_01877_D3	uj koztemeto	Budapest	Hungary	47.4717	19.1893	H1	H1
T19_01877_D4	uj koztemeto	Budapest	Hungary	47.4717	19.1893	H1	H1
T19_01877_D5	uj koztemeto	Budapest	Hungary	47.4717	19.1893	H1	H1
T19_01877_D6	uj koztemeto	Budapest	Hungary	47.4717	19.1893	H1	H1
T19_01877_D9	uj koztemeto	Budapest	Hungary	47.4717	19.1893	H1	H1
T19_01877_A1	Savoya Park	Budapest	Hungary	47.4401	19.0433	H3	H3
T19_01877_A4	Savoya Park	Budapest	Hungary	47.4401	19.0433	H1	H1
T19_01877_A8	Savoya Park	Budapest	Hungary	47.4401	19.0433	H1	H1
T19_01877_C1	Peterimajor	Budapest	Hungary	47.3988	19.1493	H1	H1
T19_01877_C3	Peterimajor	Budapest	Hungary	47.3988	19.1493	H1	H1
T19_01877_E1	Margit_sziget	Budapest	Hungary	47.529	19.0477	H1	H1
T19_01877_E4	Margit_sziget	Budapest	Hungary	47.529	19.0477	H1	H1
T19_01877_E6	Margit_sziget	Budapest	Hungary	47.529	19.0477	H1	H1
batch4_113		Debrecen	Hungary	47.54	21.57	H1	H1
batch4_114		Debrecen	Hungary	47.54	21.57	H1	H1
batch4_115		Debrecen	Hungary	47.54	21.57	H1	H1
batch4_116		Debrecen	Hungary	47.54	21.57	H1	H1
batch4_117		Debrecen	Hungary	47.54	21.57	H1	H1
batch4_118		Debrecen	Hungary	47.54	21.57	H1	H1
batch4_119		Debrecen	Hungary	47.54	21.57	H1	H1
batch4_120		Debrecen	Hungary	47.54	21.57	H1	H1
batch4_121		Debrecen	Hungary	47.54	21.57	H1	H1
batch4_122		Debrecen	Hungary	47.54	21.57	H1	H1
T19_01877_B1		Budapest	Hungary	47.5955	19.0692	H1	H1
T19_01877_B2		Budapest	Hungary	47.5955	19.0692	H1	H1
T19_01877_B5		Budapest	Hungary	47.5955	19.0692	H1	H1
T19_01877_B6		Budapest	Hungary	47.5955	19.0692	H1	H1
T19_01877_B7		Budapest	Hungary	47.5955	19.0692	H1	H1
batch4_123		Pecs	Hungary	46.08	18.26	H1	H1
batch4_124		Pecs	Hungary	46.08	18.26	H1	H1
batch4_125		Pecs	Hungary	46.08	18.26	H1	H1
batch4_126		Pecs	Hungary	46.08	18.26	H1	H1
batch4_127		Pecs	Hungary	46.08	18.26	H1	H1
batch4_128		Pecs	Hungary	46.08	18.26	H1	H1
T19_01877_A2		Budapest	Hungary	47.4401	19.0433	H1	H1
T19_01877_A3		Budapest	Hungary	47.4401	19.0433	H1	H1
T19_01877_A5		Budapest	Hungary	47.4401	19.0433	H3	H3
T19_01877_A10		Budapest	Hungary	47.4401	19.0433	H1	H1
T19_05266_4	szeged	szeged	Hungary	46.25	20.14	H1	H1
T19_05266_5	szeged	szeged	Hungary	46.25	20.14	H1
T19_05266_15	szeged	szeged	Hungary	46.25	20.14	H3	H3
batch4_101		Szombathely	Hungary	47.25	16.62	H1	H1
batch4_102		Szombathely	Hungary	47.25	16.62	H1	H1
batch4_103		Szombathely	Hungary	47.25	16.62	H1	H1
batch4_104		Szombathely	Hungary	47.25	16.62	H3
batch4_105		Szombathely	Hungary	47.25	16.62	H1	H1
batch4_106		Szombathely	Hungary	47.25	16.62	H1	H1
batch4_107		Szombathely	Hungary	47.25	16.62	H41	H15
batch4_108		Szombathely	Hungary	47.25	16.62	H1	H1
batch4_109		Szombathely	Hungary	47.25	16.62	H1	H1
batch4_110		Szombathely	Hungary	47.25	16.62	H3	H3
batch4_111		Szombathely	Hungary	47.25	16.62	H1	H1
batch4_112		Szombathely	Hungary	47.25	16.62	H1	H1
T19_03525A_3		codroipo(UD)	Italy	45.968	12.9783	H1	H1
T19_03525A_6		codroipo(UD)	Italy	45.968	12.9783	H1	H1
T19_03525A_8		codroipo(UD)	Italy	45.968	12.9783	H1	H1
T19_05266_I2	Lombardy	MANTOVA	Italy	45.12	10.44	H1	H1
T18_02247A		POZZUOLO DEL FRIULI (UD)	Italy	45.98	13.19	H1	H1
T18_02247G		POZZUOLO DEL FRIULI (UD)	Italy	45.98	13.19	H1	H1
T18_02247E		POZZUOLO DEL FRIULI (UD)	Italy	45.98	13.19	H1	H1
T18_02247K		POZZUOLO DEL FRIULI (UD)	Italy	45.98	13.19	H1	H1
T18_02247I		POZZUOLO DEL FRIULI (UD)	Italy	45.98	13.19	H1	H1
T18_02247B		POZZUOLO DEL FRIULI (UD)	Italy	45.98	13.19	H1	H1
T18_02247M		POZZUOLO DEL FRIULI (UD)	Italy	45.98	13.19	H1	H1
T18_02247N		POZZUOLO DEL FRIULI (UD)	Italy	45.98	13.19	H1	H1
T18_02247Q		POZZUOLO DEL FRIULI (UD)	Italy	45.98	13.19	H1	H1
T18_02247J		POZZUOLO DEL FRIULI (UD)	Italy	45.98	13.19	H1	H1
T18_02247P		POZZUOLO DEL FRIULI (UD)	Italy	45.98	13.19	H1	H1
T19_05266_I3		Trentino_Alto	Italy	46.11	11.8	H3	H3
T19_05225_66		Akita	Japan	39.31	140.65	N24
T19_05225_67		Akita	Japan	39.31	140.65	H39	H18
T19_05225_70	Akita C.	Akita	Japan	39.62	140.16	H41	H16
T19_05225_17	Tateyama C.	Chiba	Japan	34.99	139.9	N45	H11
T19_05225_18	Tateyama C.	Chiba	Japan	34.99	139.9	N41	H11
T19_05225_21	Kaizu C.	Gifu	Japan	35.23	136.58		H11
T19_05225_22	Kaizu C.	Gifu	Japan	35.23	136.58	H45	H11
T19_05225_42		Ibaraki	Japan	36.28	140.32	H45	H11
T19_05225_43		Ibaraki	Japan	36.28	140.32	H45	H11
T19_05225_19	Hakusan C.	Ishikawa	Japan	36.51	136.56	N21	H11
T19_05225_20	Hakusan C.	Ishikawa	Japan	36.51	136.56	H23	H11
T19_05225_36	Iwate C.	Iwate	Japan	39.96	141.14		H11
T19_05225_37	Iwate C.	Iwate	Japan	39.75	141.14	N12	N13
T19_05225_38	Iwate C.	Iwate	Japan	39.75	141.14	H40	N2
T19_05225_39	Iwate C.	Iwate	Japan	39.75	141.14	N46	H11
T19_05225_40	Iwate C.	Iwate	Japan	39.75	141.14	H43	H11
T19_05225_51	Minamisatsuma C.	Kagoshima	Japan	31.42	130.29		H11
T19_05225_52	Minamisatsuma C.	Kagoshima	Japan	31.42	130.29	N39
T19_05225_46	Hioki C.	Kagoshima	Japan	31.51	130.35	N40	H11
T19_05225_47	Hioki C.	Kagoshima	Japan	31.51	130.35	N40	H11
T19_05225_48	Hioki C.	Kagoshima	Japan	31.51	130.35	N40	H11
T19_05225_49	Minamisatsuma C.	Kagoshima	Japan	31.42	130.29	N38
T19_05225_50	Minamisatsuma C.	Kagoshima	Japan	31.42	130.29	N13	H11
T19_05225_53	Minamisatsuma C.	Kagoshima	Japan	31.42	130.29	N39	H11
T19_05225_1	Kawasaki C.	Kanagawa	Japan	35.61	139.55	H41	H15
T19_05225_2	Kawasaki C.	Kanagawa	Japan	35.61	139.55	H41	H17
T19_05225_3	Kawasaki C.	Kanagawa	Japan	35.61	139.55	H45	N11
T19_05225_26	Kyotamab T.	Kyoto	Japan	35.26	135.4	N22	H11
T19_05225_27	Kyotamab T.	Kyoto	Japan	35.26	135.4	H45	H11
T19_05225_28	Kyotamab T.	Kyoto	Japan	35.26	135.4	N22	H11
T19_05225_29	Kyotamab T.	Kyoto	Japan	35.26	135.4	H23	H11
T19_05225_30	Kyotamab T.	Kyoto	Japan	35.26	135.4	H27	H11
T19_05225_31	Kyotamab T.	Kyoto	Japan	35.26	135.4	N22	H11
T19_05225_32	Kyotamab T.	Kyoto	Japan	35.26	135.4	N22	H11
T19_05225_33	Kyotamab T.	Kyoto	Japan	35.26	135.4	H23	H11
T19_05225_34	Kyotamab T.	Kyoto	Japan	35.26	135.4	N22	H11
T19_05225_35	Kyotamab T.	Kyoto	Japan	35.26	135.4	H43	H11
T19_01891_11	Kumano C.	Mie	Japan	33.88	136.04
T19_05225_4	Kumano C.	Mie	Japan	33.88	136.04	H45	H11
T19_05225_5	Kumano C.	Mie	Japan	33.88	136.04	H23	H11
T19_05225_6	Kumano C.	Mie	Japan	33.88	136.04	N43	H11
T19_05225_7	Kumano C.	Mie	Japan	33.88	136.04	H45	H11
T19_05225_23	Natori C.	Miyagi	Japan	38.18	140.85	H27	H11
T19_05225_24	Natori C.	Miyagi	Japan	38.18	140.85	N37	H11
T19_05225_25	Natori C.	Miyagi	Japan	38.18	140.85	N34	N12
T19_05225_8	Ogi C.	Saga	Japan	33.3	130.18	H23	H11
T19_05225_9	Ogi C.	Saga	Japan	33.3	130.18	N40	H11
T19_05225_10	Ogi C.	Saga	Japan	33.3	130.18	H23	H11
T19_01891_13		Shizuoka	Japan	34.98	138.48	N22	H11
T19_05225_11	Shizuoka C.	Shizuoka	Japan	34.98	138.48	H23	N8
T19_05225_12	Shizuoka C.	Shizuoka	Japan	34.98	138.48		H11
T19_05225_13	Shizuoka C.	Shizuoka	Japan	34.98	138.48	H23	H11
T19_05225_14	Shizuoka C.	Shizuoka	Japan	34.98	138.48	N36	H11
T19_05225_15	Shizuoka C.	Shizuoka	Japan	34.98	138.48	H39	H18
T19_05225_16	Shizuoka C.	Shizuoka	Japan	34.98	138.48	H45
T19_05225_65		Yamanashi	Japan	35.66	138.42	N22	H11
T19_05225_54	Minamialps C.	Yamanashi	Japan	35.66	138.42	N22	H11
T19_05225_55	Minamialps C.	Yamanashi	Japan	35.66	138.42	N35	H11
T19_05225_56	Minamialps C.	Yamanashi	Japan	35.66	138.42	N22	N14
T19_05225_57	Minamialps C.	Yamanashi	Japan	35.66	138.42	N15	N13
T19_05225_58	Minamialps C.	Yamanashi	Japan	35.66	138.42	N26	H11
T19_05225_59	Minamialps C.	Yamanashi	Japan	35.66	138.42	N16	H11
T19_05225_60	Minamialps C.	Yamanashi	Japan	35.66	138.42	H45	H11
T19_05225_61	Minamialps C.	Yamanashi	Japan	35.66	138.42	N14	H11
T19_05225_62	Minamialps C.	Yamanashi	Japan	35.66	138.42	N25	H18
T19_05225_63	Minamialps C.	Yamanashi	Japan	35.66	138.42	N27	H11
T19_05225_64	Minamialps C.	Yamanashi	Japan	35.66	138.42	N22	H11
T18_02970_4		Bucharest	Romania	44.46	26.06	H1	H1
T18_02970_5		Bucharest	Romania	44.46	26.06	H1	H1
T18_02970_6		Bucharest	Romania	44.46	26.06	H1	H1
T18_02970_1		Bucharest	Romania	44.46	26.06	H1	H1
T18_02970_3		Bucharest	Romania	44.44	26.01	H1	H1
T18_02970_8		Bucharest	Romania	45.9936	24.814	H1	H1
T18_02970_9		Bucharest	Romania	45.9936	24.814	H1	H1
T18_02970_7		Bucharest	Romania	45.9936	24.814	H1	H1
T18_02970_A		Bucharest	Romania	45.9936	24.814	H1	H1
T18_02970_B		Bucharest	Romania	45.9936	24.814	H1	H1
T18_02970_C		Bucharest	Romania	45.9936	24.814	H1	H1
T18_02970_D		Bucharest	Romania	45.9936	24.814	H1	H1
T18_02970_E		Bucharest	Romania	45.9936	24.814	H1	H1
T18_02970_F		Bucharest	Romania	45.9936	24.814	H1	H1
T18_02970_H		Bucharest	Romania	45.9936	24.814	H1	H1
T18_02970_I		Bucharest	Romania	45.9936	24.814	H1	H1
T18_02970_J		Bucharest	Romania	45.9936	24.814	H1	H1
T18_02970_K		Bucharest	Romania	45.9936	24.814	H1	H1
T18_02970_L		Bucharest	Romania	45.9936	24.814	H1	H1
T18_02970_M		Bucharest	Romania	45.9936	24.814	H1	H1
T18_02970_N		Bucharest	Romania	45.9936	24.814	H1	H1
T18_02970_R		Bucharest	Romania	45.9936	24.814	H1	H1
batch4_091		Senta	Serbia	45.93	20.08	H3	H3
batch4_092		Senta	Serbia	45.93	20.08	H1	H1
batch4_093		Senta	Serbia	45.93	20.08	H1	H1
batch4_094		Senta	Serbia	45.93	20.08	H1
batch4_095		Senta	Serbia	45.93	20.08	H1	H1
batch4_096		Senta	Serbia	45.93	20.08	H3	H3
batch4_097		Senta	Serbia	45.93	20.08	H3	H3
batch4_098		Senta	Serbia	45.93	20.08	H1	H1
batch4_099		Senta	Serbia	45.93	20.08	H3	H3
batch4_100		Senta	Serbia	45.93	20.08	H3	H3
batch4_065	Tivoli park	Ljubljana	Slovenia	46.05	14.49	N47	H3
batch4_066	Tivoli park	Ljubljana	Slovenia	46.05	14.49	H3	H3
batch4_067	Tivoli park	Ljubljana	Slovenia	46.05	14.49	H1	H1
batch4_068	Tivoli park	Ljubljana	Slovenia	46.05	14.49	H1	H1
batch4_069	Tivoli park	Ljubljana	Slovenia	46.05	14.49	H1	H1
batch4_070	Tivoli park	Ljubljana	Slovenia	46.05	14.49	H1	H1
batch4_071	Tivoli park	Ljubljana	Slovenia	46.05	14.49	H3	H3
batch4_072	Tivoli park	Ljubljana	Slovenia	46.05	14.49	H1	H1
batch4_073	Tivoli park	Ljubljana	Slovenia	46.05	14.49	H1	H1
batch4_074	Tivoli park	Ljubljana	Slovenia	46.05	14.49	H1
batch4_075	Tivoli park	Ljubljana	Slovenia	46.05	14.49	H3	H3
batch4_076	Tivoli park	Ljubljana	Slovenia	46.05	14.49	H1	H1
batch4_077	Tivoli park	Ljubljana	Slovenia	46.05	14.49	H1	H1
batch4_078	Tivoli park	Ljubljana	Slovenia	46.05	14.49	H1	H1
batch4_079	Tivoli park	Ljubljana	Slovenia	46.05	14.49	H3	H3
batch4_080	Tivoli park	Ljubljana	Slovenia	46.05	14.49	H1	H1
T19_05266_T1		Arhavi	Turkey	41.33	41.29	H1	H1
T19_05266_T2		Arhavi	Turkey	41.33	41.29	H1	H1
T19_05266_T3		Arhavi	Turkey	41.33	41.29	H1	H1
batch4_081		Arhavi	Turkey	41.33	41.29	H1	H1
batch4_083		Arhavi	Turkey	41.33	41.29		H1
batch4_084		Arhavi	Turkey	41.33	41.29	H1	H1
batch4_085		Arhavi	Turkey	41.33	41.29	H1	H1
batch4_086		Arhavi	Turkey	41.33	41.29	H1	H1
batch4_087		Arhavi	Turkey	41.33	41.29	H1	H1
batch4_088		Arhavi	Turkey	41.33	41.29	H1	H1
batch4_089		Arhavi	Turkey	41.33	41.29	H1	H1
batch4_090		Arhavi	Turkey	41.33	41.29	H1	H1
T19_03541_H	conowingo	maryland	USA	39.3	-77.44	H1	H1
T19_03541_A	conowingo	maryland	USA	39.3	-77.44	H1	H1
T19_03541_B	conowingo	maryland	USA	39.3	-77.44	H1	H1
T19_03541_C	conowingo	maryland	USA	39.3	-77.44	H1	H1
T19_03541_D	conowingo	maryland	USA	39.3	-77.44	H1	H1
T19_03541_E	conowingo	maryland	USA	39.3	-77.44	H1	H1
T19_03541_F	conowingo	maryland	USA	39.3	-77.44	H1	H1
T19_03541_G	conowingo	maryland	USA	39.3	-77.44	H1	H1
T19_03541_I	conowingo	maryland	USA	39.3	-77.44	H1	H1
T19_03840_M1	conowingo	maryland	USA	39.3	-77.44	H1	H1
T19_03840_MD3		maryland	USA	39.3	-77.81		H1
T19_03840_MD4		maryland	USA	39.3	-77.81	H1	H1
T19_03840_MD5		maryland	USA	39.3	-77.81	H1	H1
T19_03840_MD6		maryland	USA	39.3	-77.81	H1	H1
T19_03840_MD7		maryland	USA	39.3	-77.81	H1	H1
T19_03840_MD8		maryland	USA	39.3	-77.81	H1	H1
T19_03840_W1		west virginia	USA	39.24	-77.81	H1	H1
T19_03840_WV1		west virginia	USA	39.24	-77.81	H1	H1
T19_03840_WV2		west virginia	USA	39.24	-77.81	H1	H1
T19_03840_WV3		west virginia	USA	39.24	-77.81	H1	H1
T19_03840_WV4		west virginia	USA	39.24	-77.81	H1	H1
T19_03840_WV5		west virginia	USA	39.24	-77.81	H1	H1
T19_03840_WV6		west virginia	USA	39.24	-77.81	H1	H1
T19_03840_WV7		west virginia	USA	39.24	-77.81	H1	H1
T19_03840_WV8		west virginia	USA	39.24	-77.81	H1	H1
