# Supplementary material for: ddRAD sequencing: an emerging technology added to the biosecurity toolbox for tracing the origin of brown marmorated stink bug, Halyomorpha halys (Hemiptera: Pentatomidae)
Source: BMC Genomics. 2021 May 17;22:355. doi: 10.1186/s12864-021-07678-z (PMC8130256; doi:10.1186/s12864-021-07678-z)
Supplement: Supplementary file 6 — Additional file 6. RE digest simulation script. [file 12864_2021_7678_MOESM6_ESM.zip]

Archive with 2 entries (2 files):
- Additional file 6-1-simulation.txt
- Additional file 6-2-statistic.txt
