# Supplementary material for: ddRAD sequencing: an emerging technology added to the biosecurity toolbox for tracing the origin of brown marmorated stink bug, Halyomorpha halys (Hemiptera: Pentatomidae)
Source: BMC Genomics. 2021 May 17;22:355. doi: 10.1186/s12864-021-07678-z (PMC8130256; doi:10.1186/s12864-021-07678-z)
Supplement: Supplementary file 6 — Additional file 6. RE digest simulation script. [file 12864_2021_7678_MOESM6_ESM.zip › Additional file 6-1-simulation.txt]

import time                                                                                      #系统环境
localtime = time.asctime(time.localtime(time.time()))
from itertools import combinations                                                               #导入组合函数


def RE_dict_builder(input_file_name):                                                            #input_file_name is a sting
    with open(input_file_name, 'r') as input_file_enzyme_list:                                   #创建酶列表
        re_dict = {}                                                                             #创建酶字典
        for Enzyme in input_file_enzyme_list.readlines():                                        #读取酶切列表
            Enzyme_name = Enzyme.strip().split(',')[0]                                           #酶名
            Enzyme_cut_seq = Enzyme.strip().split(',')[1]                                        #酶切原序列
            if Enzyme_name != 'MluCI':
                Enzyme_cut_seq_real = Enzyme_cut_seq.split('^')[0] + Enzyme_cut_seq.split('^')[1]    #酶切真序列（用来配对）
                Compensation_value = Enzyme_cut_seq.index('^')                                       #酶切位点补偿
            elif Enzyme_name == 'MluCI':
                Enzyme_cut_seq_real = Enzyme_cut_seq.split('^')[1]
                Compensation_value = 0
            re_dict[Enzyme_name] = [Enzyme_cut_seq_real, Compensation_value]                    # 为酶建立一个字典{酶：【酶切序列，补偿点】

    return re_dict


re_dict = RE_dict_builder('Enzyme_list')                                                         #得到re_dict的值（字典）
print('RE_dict_build_done')


def fasta_file_cleaner(reference_name, line_number):                                             #reference is 字符串，line_number 是数字
    with open(reference_name, 'r') as input_file_genome:                                         #导入基因组文件
        reference_dict = {}                                                                      #创建reference字典
        for i in range(line_number - 1):                                                         #基因组文件12502922行 -1
            line = input_file_genome.readline().strip()                                          #行（string）                                                                #设定scaffold
            if line[0] == '>':                                                                   #创建scaffold dict
                try:
                    reference_dict[scaffold_name] = scaffold_seq.upper()
                    scaffold_seq = ''
                    scaffold_name = line.strip().split()[0][1:]

                except:
                    scaffold_seq = ''
                    scaffold_name = line.strip().split()[0][1:]                                 #定义scaffold name
            else:
                scaffold_seq = scaffold_seq + line
        reference_dict[scaffold_name] = scaffold_seq.upper()                                    #将最后一个scaffold写进字典
    return reference_dict                                                                       #结束一个函数


reference_dict = fasta_file_cleaner('GCF_000696795.2_Hhal_2.0_genomic.fna', 12502922)           #得到reference_dict的值(字典）
print('ref_dict_done')


def re_cutter_1(re_name):
    output_filename = re_name + '_' + 'temp'                                                    #定义第一次酶切的read
    with open(output_filename, 'w') as re_name_output:
        if re_name == 'AvaII':
            with open('temporary_AvaII', 'w') as temporary_AvaII:                               #创建一个存放临时read的文件temporary_2
                re_cut_site_a = re_dict[re_name][0].replace('W', 'A')
                for scaffold in reference_dict.values():
                    while re_cut_site_a in scaffold:
                        cut_position = scaffold.index(re_cut_site_a) + re_dict[re_name][1]
                        cut_seq = scaffold[:cut_position]
                        scaffold = scaffold[cut_position:]
                        temporary_AvaII.write(cut_seq)
                        temporary_AvaII.write('\n')
                    temporary_AvaII.write(scaffold)
                    temporary_AvaII.write('\n')
                print('AvaII_temp_file_done')
            with open('temporary_AvaII', 'r') as temporary_AvaII_input:                                    #以temporary2 为库 写
                re_cut_site_t = re_dict[re_name][0].replace('W', 'T')
                for scaffold in temporary_AvaII_input.readlines():
                    scaffold = scaffold.strip()
                    while re_cut_site_t in scaffold:
                        cut_position = scaffold.index(re_cut_site_t) + re_dict[re_name][1]
                        cut_seq = scaffold[:cut_position]
                        scaffold = scaffold[cut_position:]
                        re_name_output.write(cut_seq)
                        re_name_output.write('\n')
                    re_name_output.write(scaffold)
                    re_name_output.write('\n')
                print('AvaII_read_file_done')
        elif re_name == 'MluCI':
            for scaffold in reference_dict.values():
                scaffold = scaffold.strip()

                if scaffold[0:4] != 'AATT':
                    cut_position = scaffold.index('AATT')
                    cut_seq = scaffold[:cut_position]
                    scaffold = scaffold[cut_position:]
                    re_name_output.write(cut_seq)
                    re_name_output.write('\n')
                    while scaffold.count('AATT') >= 2:
                        cut_position = scaffold.index('AATT', 1)
                        cut_seq = scaffold[:cut_position]
                        scaffold = scaffold[cut_position:]
                        re_name_output.write(cut_seq)
                        re_name_output.write('\n')
                    re_name_output.write(scaffold)
                    re_name_output.write('\n')

                elif scaffold[0:4] == 'AATT':
                    while scaffold.count('AATT') >= 2:
                        cut_position = scaffold.index('AATT', 1)
                        cut_seq = scaffold[:cut_position]
                        scaffold = scaffold[cut_position:]
                        re_name_output.write(cut_seq)
                        re_name_output.write('\n')
                    re_name_output.write(scaffold)
                    re_name_output.write('\n')
        else:
            for scaffold in reference_dict.values():
                while re_dict[re_name][0] in scaffold:
                    cut_position = scaffold.index(re_dict[re_name][0]) + re_dict[re_name][1]
                    cut_seq = scaffold[:cut_position]
                    scaffold = scaffold[cut_position:]
                    re_name_output.write(cut_seq)
                    re_name_output.write('\n')
                re_name_output.write(scaffold)
                re_name_output.write('\n')
    return


for name in re_dict.keys():
    print(name)
    print(localtime)
    re_cutter_1(name)


#for re_name_1, re_name_2 in combinations(re_dict.keys(), 2):                                    #获得随机取得的排列组合
#   read_builder(re_name_1, re_name_2)
