# Supplementary material for: ddRAD sequencing: an emerging technology added to the biosecurity toolbox for tracing the origin of brown marmorated stink bug, Halyomorpha halys (Hemiptera: Pentatomidae)
Source: BMC Genomics. 2021 May 17;22:355. doi: 10.1186/s12864-021-07678-z (PMC8130256; doi:10.1186/s12864-021-07678-z)
Supplement: Supplementary file 6 — Additional file 6. RE digest simulation script. [file 12864_2021_7678_MOESM6_ESM.zip › Additional file 6-2-statistic.txt]

import numpy as np
import time

with open('result', 'r') as input_file, open('statistic_result_simple', 'w') as output_file:
    for i in range(18745907):                                                                    #文件行数
        line = input_file.readline().strip()                                                     #去头去尾的行 字符串
        if line[0:6] == 'Enzyme':                                                        #取1-5 index是 [0-6],6不取
            try:
                print('Each read size:', read_summary)
                print('Mean:', np.mean(read_summary), 'Median:', np.median(read_summary), 'Total:', len(read_summary))
                print('read<500:', sum(x < 500 for x in read_summary))
                print('500<=read<1000:', sum(x >= 500 and x < 1000 for x in read_summary))
                print('1000<=read<5000:', sum(x >= 1000 and x < 5000 for x in read_summary))
                print('5000<=read<10000:', sum(x >= 5000 and x < 10000 for x in read_summary))
                print('read>=10000:', sum(x >= 10000 for x in read_summary))
                output_file.write('\n')
                output_file.write('mean:' + str(np.mean(read_summary)))
                output_file.write('\n')
                output_file.write('median:' + str(np.median(read_summary)))
                output_file.write('\n')
                output_file.write('Total:' + str(len(read_summary)))
                output_file.write('\n')
                output_file.write('read<500:' + str(sum(x < 500 for x in read_summary)))
                output_file.write('\n')
                output_file.write('500<=read<1000:' + str(sum(x >= 500 and x < 1000 for x in read_summary)))
                output_file.write('\n')
                output_file.write('1000<=read<5000:' + str(sum(x >= 1000 and x < 5000 for x in read_summary)))
                output_file.write('\n')
                output_file.write('5000<=read<10000:' + str(sum(x >= 5000 and x < 10000 for x in read_summary)))
                output_file.write('\n')
                output_file.write('read>=10000:' + str(sum(x >= 10000 for x in read_summary)))
                output_file.write('\n')


            except:
                pass

            localtime = time.asctime(time.localtime(time.time()))
            print(localtime)
            Enzyme_name = line.split()[1]
            print(Enzyme_name)
            output_file.write(Enzyme_name)
            output_file.write('\n')

            read_summary = []

        elif line[0] == '>' or line[0] == '$':                                                     #or 必须两句分开写
            read_size = len(line) - 1
            read_summary.append(read_size)

    print('Each read size:', read_summary)
    print('Mean:', np.mean(read_summary), 'Median:', np.median(read_summary), 'Total:', len(read_summary))
    print('read<500:', sum(x < 500 for x in read_summary))
    print('500<=read<1000:', sum(x >= 500 and x < 1000 for x in read_summary))
    print('1000<=read<5000:', sum(x >= 1000 and x < 5000 for x in read_summary))
    print('5000<=read<10000:', sum(x >= 5000 and x < 10000 for x in read_summary))
    print('read>=10000:', sum(x >= 10000 for x in read_summary))
    output_file.write('\n')
    output_file.write('mean:' + str(np.mean(read_summary)))
    output_file.write('\n')
    output_file.write('median:' + str(np.median(read_summary)))
    output_file.write('\n')
    output_file.write('Total:' + str(len(read_summary)))
    output_file.write('\n')
    output_file.write('read<500:' + str(sum(x < 500 for x in read_summary)))
    output_file.write('\n')
    output_file.write('500<=read<1000:' + str(sum(x >= 500 and x < 1000 for x in read_summary)))
    output_file.write('\n')
    output_file.write('1000<=read<5000:' + str(sum(x >= 1000 and x < 5000 for x in read_summary)))
    output_file.write('\n')
    output_file.write('5000<=read<10000:' + str(sum(x >= 5000 and x < 10000 for x in read_summary)))
    output_file.write('\n')
    output_file.write('read>=10000:' + str(sum(x >= 10000 for x in read_summary)))
    output_file.write('\n')
