# Supplementary material for: ddRAD sequencing: an emerging technology added to the biosecurity toolbox for tracing the origin of brown marmorated stink bug, Halyomorpha halys (Hemiptera: Pentatomidae)
Source: BMC Genomics. 2021 May 17;22:355. doi: 10.1186/s12864-021-07678-z (PMC8130256; doi:10.1186/s12864-021-07678-z)
Supplement: Supplementary file 7 — Additional file 7. Heterozygosity analysis. [file 12864_2021_7678_MOESM7_ESM.xlsx]

## Sheet: Sheet1
Pop		N	Na	Ne	I	Ho	He	uHe	F
China	Mean	84	1.97803	1.35647	0.361012	0.238464	0.226182	0.227536	0.0148933
	SE	0	0.00348042	0.00744152	0.00508874	0.00514098	0.00382306	0.00384596	0.00693173
Georgia	Mean	33	1.92056	1.34471	0.352061	0.231583	0.219914	0.223297	-0.00896785
	SE	0	0.00642038	0.00740593	0.00510211	0.00509207	0.00379422	0.00385259	0.00691433
Hungary	Mean	69	1.96901	1.35087	0.354499	0.228422	0.222163	0.223785	0.0388409
	SE	0	0.00411406	0.00750189	0.00518557	0.00504881	0.00387504	0.00390333	0.00757754
USA	Mean	25	1.74592	1.32075	0.312954	0.21573	0.199695	0.20377	-0.0297784
	SE	0	0.0103361	0.00781828	0.00589845	0.0056514	0.00418028	0.00426559	0.00839388
Japan	Mean	67	1.98761	1.34161	0.359137	0.216288	0.221589	0.223255	0.0718173
	SE	0	0.0026268	0.00708838	0.00468909	0.00479127	0.00358202	0.00360895	0.00762245
Italy	Mean	16	1.79155	1.34348	0.335199	0.232183	0.213607	0.220498	-0.0453931
	SE	0	0.00964415	0.00787045	0.0057211	0.00559316	0.00411711	0.00424992	0.00824486
Chile	Mean	19	1.8462	1.34979	0.34397	0.231875	0.218066	0.223959	-0.0230051
	SE	0	0.00856527	0.00783249	0.00554876	0.00549582	0.00405597	0.00416559	0.0081564
Romania	Mean	22	1.84901	1.34894	0.344548	0.246633	0.218078	0.223149	-0.0658543
	SE	0	0.00850059	0.00780828	0.00549996	0.00572606	0.00402159	0.00411511	0.00789354
Turkey	Mean	12	1.78761	1.35653	0.345354	0.246667	0.221068	0.23068	-0.0759683
	SE	0	0.00971067	0.00788356	0.00572311	0.00568491	0.00411889	0.00429797	0.00823953
Austria	Mean	16	1.78366	1.34813	0.338145	0.243028	0.216129	0.223101	-0.0679948
	SE	0	0.00977584	0.00787402	0.0057556	0.00573402	0.00413212	0.00426541	0.00804371
Slovenia	Mean	16	1.81972	1.35443	0.346298	0.247218	0.220441	0.227552	-0.0779735
	SE	0	0.00912707	0.00786808	0.00560181	0.00555507	0.00406961	0.00420089	0.00733912
Serbia	Mean	10	1.70761	1.35032	0.329209	0.256507	0.213563	0.224804	-0.146565
	SE	0	0.0107995	0.00818076	0.00612185	0.00622098	0.00433646	0.0045647	0.00786538
N = No. of Sample
Na = No. of Different Alleles
Ne = No. of Effective Alleles = 1 / (Sum pi^2)
I = Shannon's Information Index = -1* Sum (pi * Ln (pi))
Ho = Observed Heterozygosity = No. of Hets / N
He = Expected Heterozygosity = 1 - Sum pi^2
uHe = Unbiased Expected Heterozygosity = (2N / (2N-1)) * He
F = Fixation Index = (He - Ho) / He = 1 - (Ho / He)
Where pi is the frequency of the ith allele for the population & Sum pi^2 is the sum of the squared population allele frequencies.
